# Supplementary material for: Bis(4,7-dichloro-1,10-phenanthroline-κ2 N,N′)bis­(dicyanamido-κN)copper(II)
Source: Acta Crystallogr Sect E Struct Rep Online. 2010 May 29;66(Pt 6):m719–20. doi: 10.1107/S1600536810019847 (PMC2979476; doi:10.1107/S1600536810019847)
Supplement: Supplementary file 2 [file e-66-0m719-Isup2.hkl]

#
# h,k,l, Fc-squared, Fo-squared, sigma(Fo-squared) and status flag
#
data_I
_shelx_title ' Cu-4,7Cl-phen-dca2 in P 21/n'
_shelx_refln_list_code          4
_shelx_F_calc_maximum      375.95
_exptl_crystal_F_000      1388.00
_reflns_d_resolution_high  0.8108
 
loop_
 _symmetry_equiv_pos_as_xyz
 'x, y, z'
 '-x+1/2, y+1/2, -z+1/2'
 '-x, -y, -z'
 'x-1/2, -y-1/2, z-1/2'
 
_cell_length_a     9.5484
_cell_length_b    16.6471
_cell_length_c    17.4906
_cell_angle_alpha  90.000
_cell_angle_beta   97.316
_cell_angle_gamma  90.000
 
_shelx_F_squared_multiplier     1.000
 
loop_
 _refln_index_h
 _refln_index_k
 _refln_index_l
 _refln_F_squared_calc
 _refln_F_squared_meas
 _refln_F_squared_sigma
 _refln_observed_status
   2   0   0     5006.94     5155.33     30.04 o
   4   0   0     6982.89     7465.03     35.46 o
   6   0   0      642.83      546.93     11.63 o
   8   0   0     4379.51     4469.59     39.55 o
  10   0   0     5393.20     5692.44     96.47 o
   2   1   0     2758.66     3288.06     20.98 o
   3   1   0      888.78      963.93      7.67 o
   4   1   0      220.82      197.92      6.13 o
   5   1   0      874.01      894.01     10.24 o
   6   1   0     2453.40     2557.11     13.96 o
   7   1   0       86.05       76.65      7.08 o
   8   1   0     1161.38     1188.21     19.23 o
   9   1   0      749.90      845.57     41.62 o
  10   1   0      174.65      228.11     21.95 o
  11   1   0       17.78       24.85     30.08 o
   1   2   0     2875.49     2621.37    170.99 o
   2   2   0    12627.89    14648.82     39.79 o
   3   2   0       95.21       69.14      4.98 o
   4   2   0     6211.97     5801.82     26.90 o
   5   2   0     5412.48     5541.53     35.54 o
   6   2   0     2532.26     2360.56     15.02 o
   7   2   0      206.48      193.80      8.66 o
   8   2   0     1083.68     1078.40     17.99 o
   9   2   0       11.62       15.90     18.28 o
  10   2   0     1211.93     1167.35     28.86 o
  11   2   0      200.51      196.61     31.88 o
   1   3   0     1026.44      896.40      5.20 o
   2   3   0    13589.42    14421.28     51.71 o
   3   3   0     3391.00     3705.86     17.96 o
   4   3   0     3917.60     4218.91     20.09 o
   5   3   0      540.96      646.53      7.75 o
   6   3   0     3189.83     3094.85     18.05 o
   7   3   0       14.26        1.35      8.20 o
   8   3   0     8281.87     8472.05     45.48 o
   9   3   0      160.61      168.28     19.73 o
  10   3   0      233.32      252.72     28.67 o
  11   3   0      518.24      691.21     37.59 o
   0   4   0    43781.27    50113.42    218.85 o
   1   4   0     3832.38     4129.26      9.74 o
   2   4   0      707.21      608.36      6.29 o
   3   4   0     1082.79     1123.68      7.73 o
   4   4   0     1683.41     1584.15     11.85 o
   5   4   0     6433.84     6417.03     24.94 o
   6   4   0     3923.67     3898.30     25.58 o
   7   4   0      651.51      609.28     12.15 o
   8   4   0     2580.05     2547.33     21.78 o
   9   4   0       30.80       43.61     18.84 o
  10   4   0     2685.44     2628.77     50.32 o
  11   4   0      471.82      478.22     34.48 o
   1   5   0     1792.36     2081.05      8.06 o
   2   5   0     6000.36     6246.83     14.58 o
   3   5   0     2245.39     2150.11     12.14 o
   4   5   0       79.78       96.66      5.82 o
   5   5   0      259.25      293.40      7.56 o
   6   5   0     4008.12     4103.49     18.62 o
   7   5   0     1572.99     1613.43     16.80 o
   8   5   0      896.14      814.84     17.45 o
   9   5   0      206.17      210.38     20.05 o
  10   5   0      884.27      809.58     35.75 o
  11   5   0       98.51      102.27     32.11 o
   0   6   0    43971.28    48371.66    213.38 o
   1   6   0     1653.10     1751.50      8.67 o
   2   6   0     1779.62     1594.60      8.31 o
   3   6   0     1793.12     1688.25      9.99 o
   4   6   0     1757.93     1794.04     11.35 o
   5   6   0     1504.45     1533.40     13.06 o
   6   6   0     9388.28     9374.68     29.36 o
   7   6   0     4011.40     3935.49     25.62 o
   8   6   0      937.63      891.40     28.82 o
   9   6   0     1498.88     1417.51     45.54 o
  10   6   0      937.40     1034.50     38.11 o
  11   6   0       74.78      118.54     29.41 o
   1   7   0     1498.59     1463.30     10.35 o
   2   7   0     1157.16     1166.19     10.39 o
   3   7   0     2069.00     1742.79     13.12 o
   4   7   0     2571.31     2766.25     13.72 o
   5   7   0     2400.10     2506.97     15.06 o
   6   7   0      754.45      778.79     11.85 o
   7   7   0      846.00      805.38     15.60 o
   8   7   0     1840.15     1814.02     28.96 o
   9   7   0       52.15       55.19     18.50 o
  10   7   0     2056.93     1967.36     45.34 o
   0   8   0    14698.62    15185.48     76.93 o
   1   8   0     1334.93     1277.63      8.57 o
   2   8   0    16433.81    16968.86     37.60 o
   3   8   0       51.86       57.14      5.18 o
   4   8   0     3533.56     3411.44     15.29 o
   5   8   0        9.04       11.71      6.20 o
   6   8   0      977.69     1021.78     15.12 o
   7   8   0      880.66      877.00     19.82 o
   8   8   0     2330.26     2392.04     29.28 o
   9   8   0      288.68      294.14     21.20 o
  10   8   0      424.94      464.17     31.99 o
   1   9   0     7715.31     7813.70     24.40 o
   2   9   0      373.11      384.90      6.10 o
   3   9   0      209.43      227.32      6.11 o
   4   9   0      153.74      144.33      6.41 o
   5   9   0        1.28        7.05      8.04 o
   6   9   0       36.53       34.94     12.87 o
   7   9   0      451.57      413.38     17.31 o
   8   9   0     1872.93     1799.81     26.90 o
   9   9   0      341.36      336.83     23.17 o
  10   9   0      179.12      178.42     28.35 o
   0  10   0    12622.83    12875.29     57.06 o
   1  10   0     2499.84     2446.80     14.63 o
   2  10   0     2788.08     2907.85     18.77 o
   3  10   0     1947.37     1977.07     12.35 o
   4  10   0     1659.97     1609.43     14.78 o
   5  10   0     7390.63     7396.54     65.46 o
   6  10   0     6188.08     6346.15     38.86 o
   7  10   0      138.85      114.41     15.04 o
   8  10   0        6.68       -2.21     15.61 o
   9  10   0      972.67      985.35     36.33 o
  10  10   0      106.73       83.08     26.82 o
   1  11   0     1725.54     1787.58     19.03 o
   2  11   0      885.15      892.96      8.25 o
   3  11   0      182.22      137.09      6.17 o
   4  11   0        0.99       -2.80      7.21 o
   5  11   0       40.11       42.94     11.16 o
   6  11   0     1207.62     1213.04     27.51 o
   7  11   0       16.08        0.98     14.95 o
   8  11   0      445.12      446.03     19.57 o
   9  11   0       75.61      105.53     21.28 o
   0  12   0    14774.90    14995.93     69.07 o
   1  12   0        9.81        7.97      7.08 o
   2  12   0     5000.74     4742.41     37.72 o
   3  12   0      332.37      310.60      7.94 o
   4  12   0     1000.49     1036.80     24.60 o
   5  12   0       94.37       78.59     11.52 o
   6  12   0      144.86      155.00     15.97 o
   7  12   0      267.75      244.05     22.75 o
   8  12   0     2446.61     2420.77     37.99 o
   9  12   0       77.87       67.27     29.52 o
   1  13   0     1290.53     1232.48     13.36 o
   2  13   0     4650.24     4579.84     28.75 o
   3  13   0      617.07      606.13     25.29 o
   4  13   0     4159.67     4102.33     40.32 o
   5  13   0      277.56      263.46     15.98 o
   6  13   0      310.57      311.08     17.48 o
   7  13   0       21.76       20.93     16.63 o
   8  13   0        6.11       -5.75     20.16 o
   9  13   0       19.08       -7.55     28.55 o
   0  14   0       14.13       27.11     12.14 o
   1  14   0        6.03        9.63      9.61 o
   2  14   0     1708.74     1665.37     31.69 o
   3  14   0       36.19       32.14     17.77 o
   4  14   0      780.86      843.65     25.11 o
   5  14   0     1406.03     1394.71     29.85 o
   6  14   0      926.57      896.25     27.26 o
   7  14   0      303.12      278.75     23.51 o
   8  14   0      350.41      416.84     56.40 o
   1  15   0      599.27      586.70     15.35 o
   2  15   0       72.09       63.04     16.93 o
   3  15   0      384.18      398.07     25.10 o
   4  15   0      170.03      151.80     20.64 o
   5  15   0        5.27       11.52     20.65 o
   6  15   0     1015.13      929.37     30.90 o
   7  15   0       35.77       35.95     23.45 o
   0  16   0      276.14      288.49     26.78 o
   1  16   0     1303.85     1297.67     25.96 o
   2  16   0      947.47      933.85     23.99 o
   3  16   0       63.22       53.89     18.08 o
   4  16   0     2666.02     2839.80     41.35 o
   5  16   0       69.72       60.73     22.48 o
   6  16   0     3604.21     3856.06     54.63 o
   7  16   0        1.24       14.79     29.42 o
   1  17   0        5.74       14.80     18.10 o
   2  17   0       19.43       12.93     18.08 o
   3  17   0       66.98       41.73     20.91 o
   4  17   0      340.02      338.05     24.65 o
   5  17   0      397.50      415.18     26.59 o
   6  17   0       62.50       60.39     30.00 o
   0  18   0      121.89      161.24     28.92 o
   1  18   0        5.63       24.38     19.34 o
   2  18   0     1927.70     2040.85     37.56 o
   3  18   0      737.24      772.50     29.03 o
   4  18   0      223.26      223.72     25.15 o
   5  18   0      821.28      861.27     82.73 o
   1  19   0       65.61       53.18     21.00 o
   2  19   0      405.08      404.54     23.76 o
   3  19   0      177.44      191.52     25.36 o
   4  19   0      664.15      633.42     49.30 o
   0  20   0      157.57      185.56     32.11 o
   1  20   0      591.10      648.05     26.35 o
   2  20   0      337.62      366.51     24.76 o
 -11   0   1      379.95      403.54     46.21 o
  -9   0   1     3128.14     3165.41     70.25 o
  -7   0   1     9144.61     8739.73    152.43 o
  -5   0   1     2541.21     2515.53     26.77 o
  -3   0   1     1383.02     1897.78     26.99 o
   3   0   1    11809.79    12306.99     48.49 o
   5   0   1       37.96       53.64      8.30 o
   7   0   1     1230.98     1139.88     16.65 o
   9   0   1      102.43      163.21     36.37 o
  11   0   1      657.11      673.29     52.55 o
 -11   1   1       13.49       50.63     29.84 o
 -10   1   1      146.82      147.18     23.84 o
  -9   1   1      159.98      194.53     57.29 o
  -8   1   1      462.24      399.03     16.86 o
  -7   1   1     3375.15     3239.25     24.97 o
  -6   1   1     2262.27     2347.81     24.52 o
  -5   1   1     1751.43     1496.87     16.10 o
  -4   1   1     2787.68     2752.93     11.38 o
  -3   1   1     1661.55     2096.02     11.59 o
  -2   1   1     1384.79     1067.99      7.67 o
  -1   1   1    16741.21    19433.72    188.36 o
   1   1   1    10357.12    11496.38     87.32 o
   2   1   1     9259.03    10569.00     41.33 o
   3   1   1    15959.33    16829.24     50.12 o
   4   1   1      396.46      302.38      6.64 o
   5   1   1     4922.16     4551.46     29.99 o
   6   1   1      215.93      184.46      7.12 o
   7   1   1       40.04       37.08      7.20 o
   8   1   1      474.02      492.11     13.30 o
   9   1   1      450.51      502.21     35.16 o
  10   1   1       10.37        4.40     26.06 o
  11   1   1     3493.11     3509.05     60.13 o
 -11   2   1     2158.49     2212.06     51.65 o
 -10   2   1       20.48       41.15     19.77 o
  -9   2   1      157.46      173.90     30.05 o
  -8   2   1      309.15      323.14     14.16 o
  -7   2   1     3788.91     3827.71     20.06 o
  -6   2   1     1304.50     1326.95     15.95 o
  -5   2   1    16227.59    15522.25     71.76 o
  -4   2   1      112.46      118.69      4.48 o
  -3   2   1     3042.79     3147.80     17.16 o
  -2   2   1      856.18     1058.35      8.39 o
  -1   2   1      809.05      783.51      5.64 o
   0   2   1        2.68       12.30      3.50 o
   1   2   1        8.34        6.98      3.49 o
   2   2   1       89.70      117.23      5.27 o
   3   2   1     1530.67     1681.55      9.30 o
   4   2   1      744.05      837.28     11.37 o
   5   2   1     6507.38     6880.57     30.67 o
   6   2   1       19.12       26.76      6.30 o
   7   2   1      190.43      151.17      7.32 o
   8   2   1      662.56      693.98     15.49 o
   9   2   1      620.47      582.31     19.02 o
  10   2   1      140.74      110.73     27.72 o
  11   2   1      841.02      910.07     59.93 o
 -11   3   1       88.82       81.14     30.52 o
 -10   3   1       45.37       38.48     20.59 o
  -9   3   1      514.22      530.31     23.20 o
  -8   3   1     1168.35     1084.44     27.78 o
  -7   3   1     1271.61     1218.60     14.95 o
  -6   3   1      524.28      470.74      8.49 o
  -5   3   1     2938.32     2767.32     30.33 o
  -4   3   1      256.55      231.81      5.76 o
  -3   3   1      409.56      442.68      8.24 o
  -2   3   1        0.14        6.88      4.99 o
  -1   3   1    14294.75    15605.14     55.52 o
   0   3   1    14477.01    16297.82     64.28 o
   1   3   1     1827.84     1851.65     14.18 o
   2   3   1      985.22     1263.27      8.05 o
   3   3   1    11556.47    11591.75     19.46 o
   4   3   1     8153.79     8108.84     44.12 o
   5   3   1     2134.53     2347.65     18.18 o
   6   3   1      796.74      792.61     11.16 o
   7   3   1      786.73      819.86     11.54 o
   8   3   1       28.15       31.44     11.74 o
   9   3   1      755.50      766.74     24.64 o
  10   3   1       36.83       32.62     47.64 o
  11   3   1     4864.45     5324.06     71.74 o
 -11   4   1       60.46       82.98     30.35 o
 -10   4   1       57.60       73.15     21.03 o
  -9   4   1     4073.96     4012.25     72.60 o
  -8   4   1     1118.35     1157.15     20.44 o
  -7   4   1    11369.03    11306.51     59.96 o
  -6   4   1     3909.45     4005.42     19.53 o
  -5   4   1     6708.02     7241.91     24.55 o
  -4   4   1        0.09       -2.07      6.45 o
  -3   4   1       46.16       14.18      5.46 o
  -2   4   1     2121.28     2206.56     12.16 o
  -1   4   1    13104.55    14475.17     46.20 o
   0   4   1     2302.75     2652.52     15.88 o
   1   4   1      109.95      187.23      3.64 o
   2   4   1     5791.53     6040.63     17.38 o
   3   4   1     3352.19     3277.41     12.41 o
   4   4   1       98.82      104.78      8.83 o
   5   4   1     1785.43     1861.33     11.26 o
   6   4   1     5294.79     5327.30     31.07 o
   7   4   1      192.62      202.45      9.71 o
   8   4   1      796.10      798.36     14.55 o
   9   4   1     1081.35     1029.58     33.52 o
  10   4   1      208.28      183.65     28.86 o
  11   4   1      124.23      135.37     31.59 o
 -11   5   1       94.88       52.39     29.33 o
 -10   5   1      351.34      370.13     23.71 o
  -9   5   1      306.81      296.70     20.99 o
  -8   5   1      134.54      121.59     11.68 o
  -7   5   1    12581.70    12310.16     52.16 o
  -6   5   1     3598.65     3730.75     23.75 o
  -5   5   1    10857.07    10890.52     40.99 o
  -4   5   1      671.79      689.14      8.48 o
  -3   5   1     1123.20     1137.94      9.05 o
  -2   5   1     1141.00      951.27      7.93 o
  -1   5   1     4590.21     4666.34     17.24 o
   0   5   1     9672.19    10691.13     36.92 o
   1   5   1     2013.62     2439.32      7.97 o
   2   5   1      259.41      318.18      4.47 o
   3   5   1    10500.63    10355.16     30.04 o
   4   5   1      318.08      254.61      5.64 o
   5   5   1    23586.18    24946.35     66.51 o
   6   5   1      228.99      250.08      7.43 o
   7   5   1      971.17      999.17     21.89 o
   8   5   1      235.33      215.74     16.62 o
   9   5   1      963.36      924.48     29.42 o
  10   5   1      466.13      386.63     30.98 o
  11   5   1     2811.55     2682.43     60.03 o
 -11   6   1      237.80      193.95     30.87 o
 -10   6   1       86.96       97.96     21.32 o
  -9   6   1      380.56      363.22     21.98 o
  -8   6   1      969.20      958.30     18.08 o
  -7   6   1     2619.50     2620.04     21.57 o
  -6   6   1        4.78        7.16      7.62 o
  -5   6   1    18951.36    19912.69     88.96 o
  -4   6   1      579.21      526.48      8.56 o
  -3   6   1    14705.02    16037.91     47.79 o
  -2   6   1      931.33      929.52      7.55 o
  -1   6   1       64.01       74.12      4.92 o
   0   6   1     1230.88     1164.64     10.92 o
   1   6   1     1335.44     1334.84      6.62 o
   2   6   1      557.84      497.40      5.30 o
   3   6   1     3383.22     3237.78     16.36 o
   4   6   1     1398.67     1377.40      9.11 o
   5   6   1       47.32       50.49      5.70 o
   6   6   1      223.81      264.09      7.48 o
   7   6   1      406.18      369.95     10.97 o
   8   6   1       78.80       98.20     16.38 o
   9   6   1        3.72       11.82     22.69 o
  10   6   1       73.66       78.22     27.77 o
  11   6   1      621.49      617.19     36.18 o
 -11   7   1        1.81       27.83     29.42 o
 -10   7   1      166.90      168.37     27.93 o
  -9   7   1        9.28        5.55     18.71 o
  -8   7   1       22.57       13.96     14.98 o
  -7   7   1      491.03      495.89     14.08 o
  -6   7   1       79.69       89.13      8.70 o
  -5   7   1      842.79      711.12      9.77 o
  -4   7   1     3152.81     3016.31     27.31 o
  -3   7   1     8505.28     8495.71     21.92 o
  -2   7   1      909.88     1004.47     10.46 o
  -1   7   1     2291.02     2240.69     10.21 o
   0   7   1        1.95        3.49      5.40 o
   1   7   1     3274.92     2938.27     21.40 o
   2   7   1      130.67      124.88      4.47 o
   3   7   1     4167.42     4207.74     21.10 o
   4   7   1        1.08        2.39      4.57 o
   5   7   1     3470.02     3326.01     23.56 o
   6   7   1     4295.30     4209.79     36.39 o
   7   7   1      646.63      668.21     17.55 o
   8   7   1        1.11        1.80     15.47 o
   9   7   1      689.38      714.83     31.15 o
  10   7   1        5.07        7.14     26.25 o
 -10   8   1      558.99      539.09     32.25 o
  -9   8   1     1612.38     1571.71     31.54 o
  -8   8   1      617.53      640.78     19.79 o
  -7   8   1     1172.10     1144.37     23.89 o
  -6   8   1       71.89       68.21      8.59 o
  -5   8   1     5131.03     5043.15     20.76 o
  -4   8   1     1702.32     1754.95     12.29 o
  -3   8   1     5644.98     6488.62     22.89 o
  -2   8   1       24.30       24.22      4.88 o
  -1   8   1     2490.04     2530.86     14.38 o
   0   8   1       48.67       46.02      5.97 o
   1   8   1     3437.86     3211.00     14.00 o
   2   8   1     2900.13     2860.81     10.98 o
   3   8   1      582.98      607.84      6.57 o
   4   8   1      117.59      117.66      5.14 o
   5   8   1     1175.46     1189.05     13.82 o
   6   8   1     4588.88     4444.53     37.59 o
   7   8   1       15.23       19.07     13.38 o
   8   8   1       58.36       52.30     15.36 o
   9   8   1       99.76       78.59     23.99 o
  10   8   1        2.93      -20.59     25.38 o
 -10   9   1      287.98      263.13     29.37 o
  -9   9   1       54.95       59.13     22.10 o
  -8   9   1      901.83      927.78     22.26 o
  -7   9   1     1386.06     1290.63     22.45 o
  -6   9   1      306.85      292.66     12.08 o
  -5   9   1      933.22      849.47     10.66 o
  -4   9   1       23.29       16.12      6.21 o
  -3   9   1     1152.79     1261.36      9.92 o
  -2   9   1     2147.96     2021.73     11.47 o
  -1   9   1     1145.73     1020.84     10.08 o
   0   9   1     3405.45     3456.26     15.70 o
   1   9   1    13390.44    13778.39     45.63 o
   2   9   1      678.05      573.58      6.38 o
   3   9   1     7809.10     7089.40     28.07 o
   4   9   1      518.88      496.37      7.00 o
   5   9   1     2600.38     2593.09     19.11 o
   6   9   1     2601.29     2623.62     26.05 o
   7   9   1      133.59      109.74     14.46 o
   8   9   1      359.24      380.90     18.13 o
   9   9   1      118.30       79.85     23.74 o
  10   9   1       67.33       66.27     33.50 o
 -10  10   1       78.14       60.72     23.03 o
  -9  10   1      616.71      662.24     23.08 o
  -8  10   1      160.29      199.29     17.58 o
  -7  10   1     1249.51     1272.16     23.13 o
  -6  10   1      229.89      242.85     15.44 o
  -5  10   1      265.83      276.15     19.59 o
  -4  10   1        1.64        0.29      6.01 o
  -3  10   1     5355.48     5095.98     21.56 o
  -2  10   1     9136.45     9633.51     25.74 o
  -1  10   1     4531.21     4737.19     24.98 o
   0  10   1       25.38       24.72      6.84 o
   1  10   1      162.77      151.67      6.85 o
   2  10   1      337.62      321.71      5.66 o
   3  10   1        2.57        5.41      4.68 o
   4  10   1     2424.12     2332.03     19.83 o
   5  10   1      668.14      680.79     16.10 o
   6  10   1      163.42      141.81     14.01 o
   7  10   1       14.81       23.56     14.27 o
   8  10   1      413.97      413.88     22.49 o
   9  10   1       13.56       14.06     20.51 o
  10  10   1        0.74      -12.90     25.97 o
  -9  11   1      136.09      109.84     18.85 o
  -8  11   1       72.65       51.69     16.92 o
  -7  11   1       26.21       36.98     15.29 o
  -6  11   1       46.37       61.98     14.09 o
  -5  11   1       47.91       43.51     11.40 o
  -4  11   1     1495.29     1503.22     14.02 o
  -3  11   1       67.67       54.92      6.09 o
  -2  11   1      482.79      483.94      9.15 o
  -1  11   1    12729.38    12770.63     43.99 o
   0  11   1     2933.78     2993.71     16.57 o
   1  11   1     6282.44     6373.14     29.80 o
   2  11   1     2398.39     2311.88     27.71 o
   3  11   1     1565.79     1528.31     10.11 o
   4  11   1      284.96      293.80      8.50 o
   5  11   1     1828.85     1748.98     19.65 o
   6  11   1     2706.75     2783.30     27.75 o
   7  11   1      537.78      536.21     18.49 o
   8  11   1      194.73      174.60     20.29 o
   9  11   1     1046.07     1060.53     38.49 o
  -9  12   1      364.44      366.36     33.56 o
  -8  12   1      526.69      463.03     24.37 o
  -7  12   1     2251.99     2219.16     28.29 o
  -6  12   1       85.71      100.74     13.20 o
  -5  12   1     3963.73     3957.42     50.51 o
  -4  12   1       14.05       10.18      8.14 o
  -3  12   1      201.92      228.40      7.34 o
  -2  12   1      169.21      165.49      7.12 o
  -1  12   1      954.84      964.05     11.95 o
   0  12   1     5736.48     5563.39     30.15 o
   1  12   1     3054.03     3077.31     24.02 o
   2  12   1        3.02       11.16      7.07 o
   3  12   1       20.14       38.02      7.29 o
   4  12   1      135.21      134.61     13.43 o
   5  12   1       30.76       39.86     14.41 o
   6  12   1     1039.16      990.15     21.45 o
   7  12   1      651.03      609.54     23.67 o
   8  12   1      180.51      219.25     27.97 o
   9  12   1       62.51       83.74     29.50 o
  -9  13   1      318.46      330.89     36.54 o
  -8  13   1        0.02       -3.45     20.51 o
  -7  13   1      253.65      228.15     18.37 o
  -6  13   1      101.38      107.37     19.58 o
  -5  13   1     2542.94     2563.41     34.92 o
  -4  13   1     1374.32     1306.91     26.83 o
  -3  13   1     1274.35     1263.86     24.58 o
  -2  13   1      811.97      820.53     14.36 o
  -1  13   1      659.15      608.65     11.09 o
   0  13   1      183.78      201.54      9.05 o
   1  13   1     4954.29     5028.84     22.70 o
   2  13   1     4451.47     4390.24     29.51 o
   3  13   1     1054.66      979.22     21.40 o
   4  13   1     1564.64     1524.35     25.35 o
   5  13   1     2581.62     2684.11     29.03 o
   6  13   1     1912.73     1914.29     31.65 o
   7  13   1     1427.40     1501.77     26.95 o
   8  13   1      335.90      332.58     30.58 o
  -8  14   1      180.35      227.44     31.25 o
  -7  14   1     1232.01     1273.80     31.63 o
  -6  14   1      202.94      190.99     21.68 o
  -5  14   1      636.55      654.94     24.63 o
  -4  14   1      759.49      753.00     24.39 o
  -3  14   1       79.13       74.74     18.00 o
  -2  14   1      354.60      368.14     11.89 o
  -1  14   1     1769.54     1794.46     24.56 o
   0  14   1     2099.98     2012.23     22.11 o
   1  14   1     1076.86     1078.40     14.91 o
   2  14   1     4037.41     4024.12     35.21 o
   3  14   1        1.09       13.76     17.66 o
   4  14   1       15.83        3.68     18.26 o
   5  14   1       61.04       36.92     19.67 o
   6  14   1      365.16      363.12     23.37 o
   7  14   1       11.11       30.72     22.31 o
   8  14   1        5.50       -3.77     30.99 o
  -8  15   1      188.80      191.62     32.61 o
  -7  15   1       39.19        8.45     28.66 o
  -6  15   1      540.94      520.41     25.60 o
  -5  15   1       13.74       -1.47     19.72 o
  -4  15   1      132.29      110.40     19.59 o
  -3  15   1     1500.48     1584.87     30.23 o
  -2  15   1     2475.51     2480.71     36.06 o
  -1  15   1     3221.63     3214.22     32.16 o
   0  15   1     3410.27     3376.94     24.52 o
   1  15   1       32.09       32.31     12.13 o
   2  15   1       79.70       78.98     16.94 o
   3  15   1       80.20       95.35     17.46 o
   4  15   1      420.39      414.21     23.17 o
   5  15   1      992.27      958.87     28.18 o
   6  15   1      520.91      556.42     26.07 o
   7  15   1      204.07      207.68     23.78 o
  -7  16   1      981.15      970.77     40.36 o
  -6  16   1        8.93       12.10     28.97 o
  -5  16   1      163.77      122.57     22.86 o
  -4  16   1      421.40      388.45     23.96 o
  -3  16   1     1290.51     1271.10     29.84 o
  -2  16   1       57.26       63.41     17.62 o
  -1  16   1      107.99      125.93     15.15 o
   0  16   1     2775.74     2838.71     28.42 o
   1  16   1       62.26       55.45     17.50 o
   2  16   1      231.16      232.80     18.96 o
   3  16   1      407.14      385.93     20.70 o
   4  16   1      292.12      300.64     23.52 o
   5  16   1      211.64      188.29     23.48 o
   6  16   1       43.76       55.66     22.50 o
   7  16   1     1079.89     1109.76     60.84 o
  -6  17   1       30.23       32.93     30.52 o
  -5  17   1     1743.66     1736.25     45.13 o
  -4  17   1      129.76      145.19     23.01 o
  -3  17   1     1370.92     1467.15     53.56 o
  -2  17   1       93.32      108.33     18.91 o
  -1  17   1      352.08      326.88     20.64 o
   0  17   1      805.04      827.75     24.06 o
   1  17   1      568.14      550.80     22.04 o
   2  17   1      588.75      555.85     22.59 o
   3  17   1     1093.24     1173.88     33.69 o
   4  17   1      354.57      343.34     25.25 o
   5  17   1     1553.24     1605.62     56.67 o
   6  17   1     1100.27     1120.02     33.35 o
  -5  18   1     1194.35     1263.82     42.87 o
  -4  18   1      220.21      210.32     31.44 o
  -3  18   1        5.23       13.21     22.53 o
  -2  18   1      880.40      896.33     25.89 o
  -1  18   1       44.47       67.82     20.06 o
   0  18   1       27.47       44.44     19.11 o
   1  18   1     1840.35     1920.51     31.74 o
   2  18   1      115.67      100.04     20.09 o
   3  18   1       34.29       53.22     20.04 o
   4  18   1       82.18       93.27     23.08 o
   5  18   1        8.45       22.23     23.69 o
  -4  19   1        5.36       -5.02     29.91 o
  -3  19   1     1674.16     1812.63     56.96 o
  -2  19   1     1021.67     1092.07     28.85 o
  -1  19   1      568.69      631.53     29.00 o
   0  19   1      791.44      759.02     31.78 o
   1  19   1      596.90      609.33     25.06 o
   2  19   1        4.06        4.19     20.61 o
   3  19   1        3.75       17.07     20.89 o
   4  19   1      322.84      329.05     27.64 o
  -2  20   1        1.54       22.76     30.10 o
  -1  20   1      274.29      322.60     24.18 o
   0  20   1       53.94       62.74     21.86 o
   1  20   1        2.73       26.27     21.48 o
   2  20   1      223.19      261.81     23.42 o
 -10   0   2      870.92      814.07     49.55 o
  -8   0   2      192.77      177.94     17.80 o
  -6   0   2     2754.51     2875.27     62.20 o
  -4   0   2     1046.36     1092.08     16.20 o
  -2   0   2       93.80       41.11      7.08 o
   2   0   2   141338.97   162002.80    618.53 o
   4   0   2    25810.16    28870.91     53.26 o
   6   0   2      777.40      775.41     14.18 o
   8   0   2     1871.76     1701.72     26.71 o
  10   0   2     1211.33     1303.21     57.87 o
 -11   1   2      403.63      533.45     27.36 o
 -10   1   2     2728.67     2732.41     39.40 o
  -9   1   2      167.98      105.56     28.04 o
  -8   1   2      455.55      478.99     17.68 o
  -7   1   2       87.07       64.20      8.08 o
  -6   1   2      521.84      461.02     14.80 o
  -5   1   2     2371.64     2165.93     16.22 o
  -4   1   2     8013.36     7674.61     22.97 o
  -3   1   2    10469.30    12150.56     36.11 o
  -2   1   2     2149.44     2205.66     15.30 o
  -1   1   2        6.75        4.25      3.05 o
   0   1   2    22536.93    25887.42    145.07 o
   1   1   2     3929.04     3877.43     18.63 o
   2   1   2    17602.73    18801.07     76.13 o
   3   1   2      519.80      566.88      8.32 o
   4   1   2     5850.51     6125.65     27.55 o
   5   1   2     3551.13     3603.13     16.69 o
   6   1   2      402.08      321.26      8.05 o
   7   1   2     1820.69     1777.32     21.32 o
   8   1   2       92.34       85.44     10.71 o
   9   1   2     1306.34     1343.04     27.19 o
  10   1   2        5.50       18.60     27.23 o
  11   1   2      203.83      250.90     31.84 o
 -11   2   2      233.78      247.95     25.14 o
 -10   2   2      503.36      549.58     25.66 o
  -9   2   2       95.14       75.43     26.35 o
  -8   2   2      745.99      698.73     16.72 o
  -7   2   2      664.84      697.61     11.90 o
  -6   2   2      423.84      381.66      9.25 o
  -5   2   2        6.32        4.46      6.68 o
  -4   2   2     1971.08     1750.39     11.68 o
  -3   2   2     5141.08     5295.06     24.03 o
  -2   2   2     8121.61     8367.87     33.59 o
  -1   2   2      161.58      186.89      4.60 o
   0   2   2       64.43       66.69      3.17 o
   1   2   2      445.92      556.74      5.15 o
   2   2   2     2967.24     3380.52     15.08 o
   3   2   2     1213.38     1178.69     11.56 o
   4   2   2    23240.60    24421.32     78.56 o
   5   2   2       22.70       69.98      5.76 o
   6   2   2     8000.31     7684.54     32.76 o
   7   2   2     1105.05     1119.90     11.75 o
   8   2   2       10.89       14.69      9.95 o
   9   2   2       19.68       12.63     17.74 o
  10   2   2      229.03      239.04     29.15 o
  11   2   2      283.70      287.78     33.30 o
 -11   3   2     1222.66     1282.25     56.99 o
 -10   3   2      353.97      352.02     27.57 o
  -9   3   2       75.85       93.71     20.03 o
  -8   3   2      131.96      100.83     13.24 o
  -7   3   2     1230.47     1266.98     15.11 o
  -6   3   2     8856.70     8669.80     30.37 o
  -5   3   2      160.54       98.58      7.22 o
  -4   3   2     5379.61     5476.02     18.76 o
  -3   3   2      269.97      232.32      6.76 o
  -2   3   2    15165.03    15324.26     41.25 o
  -1   3   2     6264.19     7184.34     13.89 o
   0   3   2     2861.38     3091.71     13.42 o
   1   3   2     1573.43     1484.12      9.93 o
   2   3   2    17878.10    19640.01     65.68 o
   3   3   2       30.90       56.61      4.35 o
   4   3   2     9117.68     8663.52     20.51 o
   5   3   2      428.87      466.75      7.39 o
   6   3   2     4042.30     3849.33     19.48 o
   7   3   2      232.68      184.58      7.98 o
   8   3   2      521.59      527.83     19.46 o
   9   3   2      307.68      295.90     27.05 o
  10   3   2      309.66      334.97     31.10 o
  11   3   2       43.91       52.72     29.75 o
 -11   4   2      489.21      457.97     35.34 o
 -10   4   2      165.61      188.23     21.93 o
  -9   4   2       70.71       60.81     19.96 o
  -8   4   2       50.93       31.46     12.59 o
  -7   4   2      707.08      697.71     13.72 o
  -6   4   2      160.31      188.50      8.49 o
  -5   4   2     2700.33     2732.54     15.53 o
  -4   4   2     6384.83     6668.54     37.69 o
  -3   4   2     4043.65     4287.46     24.72 o
  -2   4   2    17972.74    18763.42     49.46 o
  -1   4   2    29852.89    33978.23    130.05 o
   0   4   2     8376.04     9050.91     29.38 o
   1   4   2     3377.99     3649.98     11.32 o
   2   4   2     2109.46     2582.77     20.98 o
   3   4   2     2462.94     2493.89     13.35 o
   4   4   2     5306.60     5760.66     27.25 o
   5   4   2       10.21       10.05      5.27 o
   6   4   2     9204.31     9299.92     37.42 o
   7   4   2     3173.09     3142.57     20.83 o
   8   4   2     4047.28     4027.80     40.31 o
   9   4   2     1319.92     1391.02     37.69 o
  10   4   2     3733.87     3810.07     58.58 o
  11   4   2       14.31       18.33     29.92 o
 -11   5   2      135.19      123.59     30.78 o
 -10   5   2      148.51      177.74     22.92 o
  -9   5   2      202.09      213.03     25.11 o
  -8   5   2       40.02       31.13     10.82 o
  -7   5   2     2392.22     2411.35     20.55 o
  -6   5   2     3272.71     3262.87     18.53 o
  -5   5   2        1.14        7.39      6.54 o
  -4   5   2    30189.97    31157.77     92.15 o
  -3   5   2     4195.46     4601.65     22.09 o
  -2   5   2     5932.48     5789.70     17.74 o
  -1   5   2      264.52      293.25      5.73 o
   0   5   2     8635.77    10033.25     33.61 o
   1   5   2     4180.18     4076.87     13.00 o
   2   5   2      886.62      774.94      8.13 o
   3   5   2      941.75      985.72     11.03 o
   4   5   2      348.41      288.67      5.94 o
   5   5   2      434.38      487.51      7.26 o
   6   5   2     2848.53     2675.33     14.62 o
   7   5   2      793.55      741.74     12.81 o
   8   5   2      849.54      827.36     20.27 o
   9   5   2        4.52       16.73     24.41 o
  10   5   2      507.39      455.91     32.20 o
  11   5   2      220.04      188.58     31.12 o
 -11   6   2       60.14       48.21     29.48 o
 -10   6   2     1577.85     1523.41     36.31 o
  -9   6   2       76.17       89.03     19.60 o
  -8   6   2       45.37       68.89     13.01 o
  -7   6   2      661.32      674.76     17.48 o
  -6   6   2     4788.45     4938.19     31.52 o
  -5   6   2       81.92       79.38      7.30 o
  -4   6   2       11.24        1.10      6.07 o
  -3   6   2      379.30      458.74      8.31 o
  -2   6   2      124.88       94.38      5.83 o
  -1   6   2     8855.22     9657.18     26.85 o
   0   6   2       15.82       19.63      5.46 o
   1   6   2     1423.92     1361.60      7.58 o
   2   6   2     6945.98     6745.86     23.04 o
   3   6   2      266.61      304.04      7.23 o
   4   6   2    18035.60    17857.43     38.26 o
   5   6   2       33.99       25.46      5.21 o
   6   6   2     2767.15     2884.53     14.82 o
   7   6   2       12.39        3.78     11.75 o
   8   6   2      757.24      728.09     21.38 o
   9   6   2       37.20       24.93     22.97 o
  10   6   2     1193.05     1226.82     39.51 o
 -11   7   2        6.64       14.70     28.25 o
 -10   7   2     1163.97     1217.82     31.98 o
  -9   7   2       34.63       36.60     17.00 o
  -8   7   2     1151.56     1206.48     23.48 o
  -7   7   2     1837.20     1824.62     18.40 o
  -6   7   2     2719.22     2742.72     19.59 o
  -5   7   2     3504.31     3516.99     18.89 o
  -4   7   2       12.33       18.83      6.27 o
  -3   7   2     2634.17     2803.32     13.94 o
  -2   7   2    22103.99    24173.93     70.98 o
  -1   7   2      796.82      659.94     10.90 o
   0   7   2     6516.26     5999.64     21.78 o
   1   7   2      804.00      803.12      7.46 o
   2   7   2      360.31      432.72      8.67 o
   3   7   2     2559.96     2500.58     13.67 o
   4   7   2     1867.27     1627.62     29.81 o
   5   7   2      208.11      259.87      6.05 o
   6   7   2      356.59      335.60      8.72 o
   7   7   2       94.54       71.75     13.64 o
   8   7   2        1.86        3.66     15.32 o
   9   7   2       46.22       71.07     24.19 o
  10   7   2      240.10      332.18     30.78 o
 -10   8   2       42.94       30.78     21.32 o
  -9   8   2      185.03      185.68     18.76 o
  -8   8   2      778.20      741.35     21.16 o
  -7   8   2      203.85      199.62     12.95 o
  -6   8   2      225.64      226.12     10.15 o
  -5   8   2      284.41      260.05      8.36 o
  -4   8   2      858.53      750.94      9.64 o
  -3   8   2      605.67      781.14      8.52 o
  -2   8   2     3801.30     3920.15     18.03 o
  -1   8   2     1138.60      998.28      7.52 o
   0   8   2     6991.80     6999.46     32.19 o
   1   8   2     2622.31     2674.35     15.46 o
   2   8   2      207.62      188.32      4.14 o
   3   8   2      178.27      159.99      3.14 o
   4   8   2     2227.54     2190.16     29.44 o
   5   8   2     2500.74     2529.82     26.02 o
   6   8   2    12248.77    11878.08     61.20 o
   7   8   2       50.73       54.81     13.44 o
   8   8   2      495.49      448.15     26.35 o
   9   8   2      701.42      680.07     28.12 o
  10   8   2     1096.19     1123.43     38.30 o
 -10   9   2       28.76       18.13     18.97 o
  -9   9   2     1576.84     1637.21     28.64 o
  -8   9   2      131.33      103.86     16.45 o
  -7   9   2      314.31      329.89     16.73 o
  -6   9   2     7156.05     7112.93     51.23 o
  -5   9   2        0.74       -4.68      7.22 o
  -4   9   2     8370.73     8001.57     23.71 o
  -3   9   2      188.61      212.81      6.65 o
  -2   9   2      538.11      401.23      7.18 o
  -1   9   2     1507.38     1643.03     15.39 o
   0   9   2       10.99       14.57      5.87 o
   1   9   2     7088.33     6737.60     37.92 o
   2   9   2      198.84      163.15      4.30 o
   3   9   2      153.47      145.74      4.47 o
   4   9   2     5227.74     5125.73     43.66 o
   5   9   2     3713.07     3607.69     62.92 o
   6   9   2     5789.09     5781.42     64.03 o
   7   9   2      884.24      854.46     28.96 o
   8   9   2       16.22       17.08     18.42 o
   9   9   2      112.46      118.94     23.84 o
  10   9   2      302.55      300.00     29.16 o
 -10  10   2      118.14       86.03     24.65 o
  -9  10   2     1067.20     1044.54     25.84 o
  -8  10   2       50.72       55.37     16.23 o
  -7  10   2      256.84      223.16     16.26 o
  -6  10   2      339.02      334.51     16.28 o
  -5  10   2      514.82      504.43     11.16 o
  -4  10   2      450.11      423.76      8.36 o
  -3  10   2      267.45      270.06      7.11 o
  -2  10   2     3890.18     3824.32     19.47 o
  -1  10   2     1454.49     1503.05     12.26 o
   0  10   2      280.90      309.24      7.74 o
   1  10   2      280.50      291.72      7.36 o
   2  10   2       17.77       29.16      3.71 o
   3  10   2     2732.45     2781.17     25.03 o
   4  10   2     4952.94     4926.46     32.26 o
   5  10   2      912.13      961.11     26.92 o
   6  10   2       77.82       73.15     13.14 o
   7  10   2        5.03        3.08     13.77 o
   8  10   2     2579.46     2580.49     36.56 o
   9  10   2        1.74       21.82     25.11 o
  10  10   2       68.06       54.67     26.89 o
  -9  11   2        4.99       -6.47     18.28 o
  -8  11   2     1056.63     1080.23     24.17 o
  -7  11   2     1333.23     1376.41     24.13 o
  -6  11   2      104.18      105.75     14.65 o
  -5  11   2     2335.95     2287.51     18.94 o
  -4  11   2      746.63      717.43     10.56 o
  -3  11   2       52.95       44.70      6.30 o
  -2  11   2     2283.83     2218.77     15.22 o
  -1  11   2      350.85      359.83      8.95 o
   0  11   2     2846.69     2707.04     15.91 o
   1  11   2        1.73       -3.83      6.30 o
   2  11   2    12145.94    12182.43     62.77 o
   3  11   2      994.28      939.03     12.81 o
   4  11   2       25.68       29.63      9.69 o
   5  11   2      305.36      310.00     13.03 o
   6  11   2        6.67        8.19     12.89 o
   7  11   2       57.87       57.79     14.54 o
   8  11   2       47.25       40.06     27.31 o
   9  11   2       16.01        7.72     34.18 o
  -9  12   2       90.27       99.17     24.12 o
  -8  12   2      102.45       71.18     17.68 o
  -7  12   2     1412.34     1439.68     24.97 o
  -6  12   2     1071.27     1027.52     18.61 o
  -5  12   2      349.46      333.74     13.41 o
  -4  12   2       28.43       28.80      8.56 o
  -3  12   2      745.54      713.05     10.65 o
  -2  12   2       94.91       85.40      7.05 o
  -1  12   2     2733.83     2671.52     17.14 o
   0  12   2     5546.95     5587.45     22.77 o
   1  12   2     1353.27     1329.44     13.22 o
   2  12   2     3664.80     3520.65     26.20 o
   3  12   2     2514.54     2493.67     50.08 o
   4  12   2     1911.89     1872.32     23.87 o
   5  12   2      264.67      264.15     16.26 o
   6  12   2      521.10      516.23     18.75 o
   7  12   2     1109.01     1250.43     28.12 o
   8  12   2     1049.55     1053.90     41.88 o
   9  12   2     1016.37     1070.37     79.78 o
  -9  13   2     1341.89     1442.87     44.34 o
  -8  13   2     1294.97     1351.32     40.94 o
  -7  13   2     1563.07     1590.67     41.33 o
  -6  13   2     4002.55     3890.14     42.46 o
  -5  13   2      207.15      220.60     19.92 o
  -4  13   2      212.90      193.26     18.41 o
  -3  13   2       37.51       40.25     10.20 o
  -2  13   2     2263.90     2237.58     21.97 o
  -1  13   2      600.45      554.81     12.02 o
   0  13   2     6318.19     6212.79     34.16 o
   1  13   2     1614.22     1532.13     14.00 o
   2  13   2       97.10       80.45     11.66 o
   3  13   2        1.30       -9.45     11.87 o
   4  13   2      160.94      139.57     14.88 o
   5  13   2       81.55       91.62     15.02 o
   6  13   2      324.66      326.43     18.06 o
   7  13   2     1239.95     1207.01     30.11 o
   8  13   2      147.80      124.04     28.34 o
  -8  14   2       18.06       41.16     29.12 o
  -7  14   2      405.67      457.75     32.54 o
  -6  14   2      446.04      485.00     30.62 o
  -5  14   2       96.36       80.64     19.95 o
  -4  14   2      227.90      207.14     20.34 o
  -3  14   2     1042.01     1020.88     38.11 o
  -2  14   2     1424.22     1402.69     16.55 o
  -1  14   2      208.13      202.51     10.56 o
   0  14   2       17.75       23.97      9.71 o
   1  14   2      466.29      461.52     12.06 o
   2  14   2      332.61      328.72     17.87 o
   3  14   2     1571.92     1577.75     25.81 o
   4  14   2      827.53      875.41     25.26 o
   5  14   2       18.48       17.00     18.98 o
   6  14   2     2145.01     2160.96     35.47 o
   7  14   2        2.17       -4.33     28.35 o
   8  14   2      321.26      366.06     34.55 o
  -8  15   2     1388.17     1368.54     44.73 o
  -7  15   2      655.66      660.43     35.17 o
  -6  15   2      821.38      838.06     36.62 o
  -5  15   2      138.52      140.37     24.33 o
  -4  15   2     1444.41     1461.02     30.46 o
  -3  15   2       29.39       21.15     18.04 o
  -2  15   2      226.89      231.57     15.42 o
  -1  15   2     1130.66     1126.63     17.59 o
   0  15   2       50.98       60.60     10.44 o
   1  15   2     2946.14     2946.51     32.28 o
   2  15   2     1431.98     1466.39     26.91 o
   3  15   2     1547.99     1498.44     26.49 o
   4  15   2      224.15      219.03     21.22 o
   5  15   2      718.24      746.82     26.53 o
   6  15   2       31.49       66.43     22.49 o
   7  15   2      383.29      386.56     33.24 o
  -7  16   2      638.83      637.49     37.23 o
  -6  16   2       14.60       -1.54     29.10 o
  -5  16   2      103.81      105.48     28.87 o
  -4  16   2      149.05      164.57     21.61 o
  -3  16   2      355.48      349.11     23.11 o
  -2  16   2     2563.17     2742.82     33.18 o
  -1  16   2     2271.74     2345.92     38.30 o
   0  16   2     2277.29     2412.32     31.28 o
   1  16   2      668.71      655.61     21.88 o
   2  16   2      441.38      452.74     20.44 o
   3  16   2      107.08      126.74     18.65 o
   4  16   2      455.12      400.67     24.22 o
   5  16   2      165.14      166.17     23.32 o
   6  16   2     1611.80     1638.29     45.92 o
   7  16   2       77.50      101.32     32.05 o
  -6  17   2     1503.69     1523.24     46.09 o
  -5  17   2     1313.80     1311.19     42.23 o
  -4  17   2      226.37      251.91     30.48 o
  -3  17   2       15.24       30.82     21.18 o
  -2  17   2      810.60      824.91     24.21 o
  -1  17   2      271.40      264.30     19.99 o
   0  17   2       19.53       38.25     18.06 o
   1  17   2      106.13       84.55     18.79 o
   2  17   2       70.61       43.40     18.69 o
   3  17   2      764.89      756.54     26.88 o
   4  17   2     1209.65     1328.56     32.37 o
   5  17   2     1117.30     1115.45     32.15 o
   6  17   2      701.87      649.92     38.31 o
  -5  18   2      400.86      358.09     34.68 o
  -4  18   2       57.65       -0.62     30.04 o
  -3  18   2      108.65       84.08     30.15 o
  -2  18   2       19.81       32.84     22.18 o
  -1  18   2      383.00      429.55     27.65 o
   0  18   2     1490.65     1680.39     30.48 o
   1  18   2      750.50      813.74     25.18 o
   2  18   2       48.81       55.84     19.62 o
   3  18   2      148.29      161.23     20.60 o
   4  18   2        7.25        5.34     22.58 o
   5  18   2       33.01       16.52     24.02 o
  -4  19   2       12.61       -0.80     31.47 o
  -3  19   2        6.48       25.93     30.88 o
  -2  19   2      178.04      166.92     32.23 o
  -1  19   2      610.74      565.05     24.93 o
   0  19   2     3249.82     3337.67     39.98 o
   1  19   2      681.12      711.26     26.20 o
   2  19   2      583.23      690.61     25.81 o
   3  19   2      141.90      174.07     24.25 o
   4  19   2        2.82       -9.37     23.86 o
  -2  20   2      177.91      161.24     34.62 o
  -1  20   2        8.44       52.96     30.73 o
   0  20   2       11.88       52.35     21.60 o
   1  20   2      131.86      133.32     22.75 o
   2  20   2      734.66      755.28     27.72 o
 -11   0   3     4637.74     4921.06     72.45 o
  -9   0   3     1690.02     1563.85     58.59 o
  -7   0   3        7.39       13.79     13.75 o
  -5   0   3      954.36      854.33     24.79 o
  -3   0   3     4459.74     4241.21     21.27 o
  -1   0   3    11793.52    13651.74    119.65 o
   1   0   3    78684.91    88516.62    475.20 o
   3   0   3      132.39      106.02      7.97 o
   5   0   3      772.51      600.92     16.26 o
   7   0   3     1212.36     1155.09     18.28 o
   9   0   3     5252.88     5261.89     87.40 o
  11   0   3      490.05      471.70     50.93 o
 -11   1   3      360.59      392.30     27.13 o
 -10   1   3       93.80       95.84     22.54 o
  -9   1   3      208.58      202.52     28.13 o
  -8   1   3     2083.46     2178.51     27.22 o
  -7   1   3     5415.86     5515.63     37.42 o
  -6   1   3      468.46      529.03     12.97 o
  -5   1   3     1047.80     1014.98     11.58 o
  -4   1   3        0.64        4.06      6.71 o
  -3   1   3     2548.78     2557.55     13.28 o
  -2   1   3     8295.90     8146.54     28.74 o
  -1   1   3     3531.42     3981.40     16.03 o
   0   1   3        8.05       25.76      4.33 o
   1   1   3      483.90      658.26      5.31 o
   2   1   3    77834.61    92381.03    214.58 o
   3   1   3     8660.32     9449.95     37.29 o
   4   1   3        0.06        7.56      6.57 o
   5   1   3      663.26      555.47      8.44 o
   6   1   3     1036.79      975.31     10.86 o
   7   1   3     8417.63     8162.51     44.75 o
   8   1   3      232.71      207.55      9.58 o
   9   1   3     1236.54     1192.77     36.49 o
  10   1   3       41.76       99.40     28.66 o
  11   1   3       62.24       34.79     29.99 o
 -11   2   3      566.40      616.55     30.02 o
 -10   2   3      635.64      709.06     27.50 o
  -9   2   3     1468.69     1579.46     45.76 o
  -8   2   3     1214.49     1268.72     20.26 o
  -7   2   3    10067.41     9892.56     36.81 o
  -6   2   3     3070.69     3321.22     18.75 o
  -5   2   3      569.80      526.23      9.23 o
  -4   2   3     1824.39     1702.56     11.87 o
  -3   2   3      332.72      309.96      7.26 o
  -2   2   3       60.17       65.53      5.40 o
  -1   2   3    94557.97   108493.55    531.29 o
   0   2   3     3187.81     3499.54     10.77 o
   1   2   3     1319.83     1456.72      5.94 o
   2   2   3     5571.17     5827.74     22.02 o
   3   2   3    15404.10    15114.92     27.03 o
   4   2   3     8089.17     8828.43     33.59 o
   5   2   3      805.36      638.85      7.92 o
   6   2   3      312.40      302.28      7.57 o
   7   2   3     2604.94     2467.02     15.25 o
   8   2   3      118.60       91.99     10.16 o
   9   2   3     1651.24     1704.93     40.23 o
  10   2   3      346.94      373.83     31.45 o
  11   2   3        1.64        1.28     29.88 o
 -11   3   3      687.14      667.94     33.06 o
 -10   3   3      182.09      184.58     23.34 o
  -9   3   3     4032.25     3983.71     43.79 o
  -8   3   3      531.26      476.84     15.81 o
  -7   3   3     1252.88     1329.32     14.63 o
  -6   3   3      112.68      124.66      8.35 o
  -5   3   3       99.04       66.89      7.25 o
  -4   3   3      118.15      102.38      6.96 o
  -3   3   3     2880.14     2938.75     16.96 o
  -2   3   3    12637.92    13818.90     55.09 o
  -1   3   3    10377.10    11628.38     43.35 o
   0   3   3     3632.47     3507.46     13.98 o
   1   3   3       92.43       62.06      5.08 o
   2   3   3    10818.08    12162.14     25.27 o
   3   3   3        6.89        7.13      4.14 o
   4   3   3        2.90       10.97      4.96 o
   5   3   3     6747.76     6782.76     28.96 o
   6   3   3      291.77      272.44      7.48 o
   7   3   3     1584.94     1633.25     14.51 o
   8   3   3       27.13       26.93     11.60 o
   9   3   3     2213.39     2078.07     43.40 o
  10   3   3      108.46       99.87     28.67 o
  11   3   3      278.53      238.01     39.42 o
 -11   4   3     1067.21     1158.81     33.38 o
 -10   4   3      174.45      224.17     23.42 o
  -9   4   3      928.38      969.77     32.62 o
  -8   4   3     1030.30     1049.82     21.92 o
  -7   4   3     5423.80     5510.20     37.67 o
  -6   4   3        0.69       -4.79      7.83 o
  -5   4   3     1154.42     1216.41     11.73 o
  -4   4   3       88.49       50.10      7.42 o
  -3   4   3    11377.57    12090.11     32.01 o
  -2   4   3     6808.29     7597.65     38.89 o
  -1   4   3   134315.56   154581.56    308.12 o
   0   4   3    19095.21    21113.22     47.27 o
   1   4   3    19950.46    20208.42     48.09 o
   2   4   3      649.67      679.32      7.58 o
   3   4   3      973.11     1097.63      9.91 o
   4   4   3       93.12      121.55      5.90 o
   5   4   3      188.44      172.46      6.13 o
   6   4   3      946.45      950.45     10.01 o
   7   4   3     4207.64     4120.94     34.82 o
   8   4   3     1809.48     1784.16     30.40 o
   9   4   3     3454.04     3740.67     94.30 o
  10   4   3      462.35      379.05     31.93 o
  11   4   3      171.64      177.81     31.19 o
 -11   5   3       18.11       -4.09     25.28 o
 -10   5   3      180.11      178.30     22.90 o
  -9   5   3        5.41       20.28     20.08 o
  -8   5   3       78.58       73.76     11.86 o
  -7   5   3      790.34      749.20     14.56 o
  -6   5   3      342.28      284.13      9.57 o
  -5   5   3     2359.34     2416.55     15.37 o
  -4   5   3      111.70      126.96      7.07 o
  -3   5   3     4250.16     4199.40     20.31 o
  -2   5   3     2613.37     2588.07     14.80 o
  -1   5   3     3140.14     3309.71     12.85 o
   0   5   3     2690.48     2753.49     16.59 o
   1   5   3     1486.76     1559.60      8.59 o
   2   5   3      484.84      475.09      7.10 o
   3   5   3     1209.82     1163.22     16.15 o
   4   5   3      354.62      341.15      5.39 o
   5   5   3      608.11      703.18      9.41 o
   6   5   3       23.95       23.59      6.24 o
   7   5   3     7249.19     7333.91     34.45 o
   8   5   3      218.22      195.85     22.16 o
   9   5   3      501.88      488.63     29.66 o
  10   5   3      242.08      260.82     29.77 o
  11   5   3      776.23      661.92     38.46 o
 -11   6   3      630.58      608.34     29.18 o
 -10   6   3      254.90      240.03     24.38 o
  -9   6   3      857.83      837.50     28.69 o
  -8   6   3        9.55       11.06     11.09 o
  -7   6   3      876.92      893.23     15.13 o
  -6   6   3      456.05      429.03     10.27 o
  -5   6   3    12611.59    12661.88     32.59 o
  -4   6   3      144.27      109.48      6.99 o
  -3   6   3    23869.01    26992.55    106.31 o
  -2   6   3     1332.79     1414.38      9.87 o
  -1   6   3    47195.63    52921.05    174.01 o
   0   6   3     3921.64     3982.61     13.81 o
   1   6   3      315.09      272.93      3.94 o
   2   6   3     2476.27     2390.20     12.09 o
   3   6   3      339.85      318.95      8.31 o
   4   6   3     3615.13     3451.75     40.11 o
   5   6   3     6568.19     6262.08     37.21 o
   6   6   3       46.50       54.22      6.71 o
   7   6   3     1974.55     1952.58     26.28 o
   8   6   3      322.50      362.07     24.28 o
   9   6   3      748.27      792.14     31.62 o
  10   6   3      214.59      223.78     28.74 o
 -11   7   3       52.57       27.13     31.35 o
 -10   7   3        0.18      -21.43     21.43 o
  -9   7   3     2757.59     2800.96     33.56 o
  -8   7   3       57.45       36.95     13.46 o
  -7   7   3     1177.87     1126.03     16.28 o
  -6   7   3      599.90      636.69     16.29 o
  -5   7   3      109.03      140.35      8.01 o
  -4   7   3     1168.48     1041.61     10.77 o
  -3   7   3      128.54      144.48      6.64 o
  -2   7   3     1981.50     1988.47     13.81 o
  -1   7   3     3522.56     3473.37     22.17 o
   0   7   3     2620.38     2606.86     18.15 o
   1   7   3      376.89      386.99      6.33 o
   2   7   3      555.73      571.59      7.39 o
   3   7   3      255.62      203.39      6.95 o
   4   7   3      710.95      699.17     10.17 o
   5   7   3     2891.10     2884.46     31.61 o
   6   7   3     2234.57     2163.18     20.75 o
   7   7   3     3856.06     3925.39     38.96 o
   8   7   3       53.08       61.20     36.63 o
   9   7   3     1051.48     1148.97     30.50 o
  10   7   3     1833.91     2034.76     46.34 o
 -10   8   3       26.21       51.98     19.26 o
  -9   8   3      239.79      288.63     19.83 o
  -8   8   3      756.06      745.90     21.49 o
  -7   8   3     3974.05     3854.97     28.83 o
  -6   8   3      226.54      192.89     10.27 o
  -5   8   3       21.23       19.42      7.37 o
  -4   8   3     1290.07     1178.70     12.02 o
  -3   8   3      812.74      560.63      7.92 o
  -2   8   3       11.61        8.06      5.61 o
  -1   8   3    11172.41    10360.41     64.61 o
   0   8   3      187.55      192.39      6.35 o
   1   8   3     3667.96     3544.71     13.73 o
   2   8   3      192.76      208.13      6.28 o
   3   8   3     3682.87     3603.64     19.56 o
   4   8   3      345.30      349.99      9.03 o
   5   8   3     1759.15     1719.53     29.59 o
   6   8   3     1563.06     1503.01     17.87 o
   7   8   3     1828.26     1843.06     23.20 o
   8   8   3      349.85      332.10     31.13 o
   9   8   3     2155.17     2259.61     61.89 o
  10   8   3        0.49       10.77     26.90 o
 -10   9   3      461.25      426.23     22.77 o
  -9   9   3      889.46      891.54     24.65 o
  -8   9   3      214.05      208.94     17.93 o
  -7   9   3        3.11       11.06     14.67 o
  -6   9   3      373.55      362.26     11.73 o
  -5   9   3      177.94      168.71      8.60 o
  -4   9   3      443.73      445.62      8.87 o
  -3   9   3     1545.90     1452.89     11.00 o
  -2   9   3     1206.63     1283.17     11.38 o
  -1   9   3      394.30      418.62      8.11 o
   0   9   3       68.52       62.06      6.08 o
   1   9   3     1582.09     1481.51     10.37 o
   2   9   3     4441.71     4448.45     38.05 o
   3   9   3     9132.38     9436.18     34.56 o
   4   9   3      627.49      582.96     12.86 o
   5   9   3     1556.36     1544.90     19.58 o
   6   9   3      461.37      455.54     15.51 o
   7   9   3       20.00       19.74     16.47 o
   8   9   3        1.73      -10.84     20.25 o
   9   9   3      500.51      431.89     28.42 o
  10   9   3      335.93      356.55     30.91 o
 -10  10   3        2.25       -1.44     20.66 o
  -9  10   3     3435.61     3636.36     46.00 o
  -8  10   3      543.53      538.67     20.54 o
  -7  10   3      513.81      566.57     19.26 o
  -6  10   3     2727.83     2763.14     24.16 o
  -5  10   3     1726.45     1728.73     15.32 o
  -4  10   3     1257.35     1211.99     11.52 o
  -3  10   3       57.93       44.74      6.32 o
  -2  10   3     1114.51     1030.09     10.01 o
  -1  10   3     7745.75     7934.97     42.32 o
   0  10   3      117.68       91.78      6.63 o
   1  10   3    16293.29    16591.93     32.55 o
   2  10   3       86.42       44.61      3.17 o
   3  10   3     2825.11     2720.48     23.48 o
   4  10   3     4046.89     3854.81     32.21 o
   5  10   3     1884.66     1855.36     28.87 o
   6  10   3     1598.00     1617.50     26.27 o
   7  10   3        6.01      -13.38     16.74 o
   8  10   3      364.84      313.45     34.80 o
   9  10   3      231.67      255.49     25.57 o
  -9  11   3      100.52      123.68     19.75 o
  -8  11   3      478.01      447.59     20.46 o
  -7  11   3       23.90       13.77     15.86 o
  -6  11   3      749.83      688.65     16.35 o
  -5  11   3        9.60       24.77      9.27 o
  -4  11   3      625.01      581.62      9.58 o
  -3  11   3      848.76      809.56     10.48 o
  -2  11   3     2878.77     2637.91     27.61 o
  -1  11   3      169.83      151.62      8.52 o
   0  11   3       72.09       71.55      7.04 o
   1  11   3      650.86      689.20      9.35 o
   2  11   3     1404.84     1351.09     10.46 o
   3  11   3      376.22      395.53      8.59 o
   4  11   3     4130.35     3994.91     29.94 o
   5  11   3     1783.14     1850.67     21.75 o
   6  11   3      209.70      189.78     14.14 o
   7  11   3     4765.46     4716.68     58.40 o
   8  11   3      444.38      406.41     30.01 o
   9  11   3     1371.23     1366.06     51.57 o
  -9  12   3     1452.14     1482.94     53.92 o
  -8  12   3      294.03      266.96     19.38 o
  -7  12   3     1421.18     1506.31     25.49 o
  -6  12   3      528.71      477.74     16.51 o
  -5  12   3      610.39      618.73     14.80 o
  -4  12   3      229.98      220.09     11.75 o
  -3  12   3     5458.16     5558.16     25.07 o
  -2  12   3     2940.68     2936.99     23.18 o
  -1  12   3     4387.13     4421.75     22.30 o
   0  12   3      318.64      271.92      8.64 o
   1  12   3     3381.98     3561.25     24.85 o
   2  12   3      234.96      232.50      8.60 o
   3  12   3     2170.18     2151.23     21.89 o
   4  12   3      384.13      391.86     16.66 o
   5  12   3     5081.79     5197.79     57.15 o
   6  12   3      262.46      242.16     19.19 o
   7  12   3       92.13       81.71     24.61 o
   8  12   3       90.05       64.62     26.41 o
   9  12   3      224.54      241.10    131.28 o
  -9  13   3       52.54       42.32     36.65 o
  -8  13   3      215.16      185.54     31.16 o
  -7  13   3       43.36       68.49     27.55 o
  -6  13   3       75.17       73.43     26.27 o
  -5  13   3      391.68      370.43     20.81 o
  -4  13   3      546.57      543.60     21.11 o
  -3  13   3     1705.52     1671.31     14.86 o
  -2  13   3      787.94      786.17     12.85 o
  -1  13   3     1119.92     1116.99     13.95 o
   0  13   3      188.14      167.77      8.83 o
   1  13   3      126.96      140.28      9.65 o
   2  13   3      898.28      952.02     20.81 o
   3  13   3     1338.52     1390.98     23.57 o
   4  13   3     1210.44     1217.20     32.08 o
   5  13   3      296.79      316.75     17.94 o
   6  13   3     1011.46     1006.00     25.42 o
   7  13   3       37.78       34.33     20.78 o
   8  13   3      297.37      297.05     31.38 o
  -8  14   3       14.04       29.16     33.19 o
  -7  14   3     1681.17     1681.55     56.04 o
  -6  14   3     2453.63     2479.32    110.42 o
  -5  14   3     1728.03     1790.26     51.74 o
  -4  14   3     3667.09     3532.94     58.60 o
  -3  14   3     1948.29     1944.85     24.88 o
  -2  14   3      171.63      149.82     10.22 o
  -1  14   3     1578.05     1572.97     15.40 o
   0  14   3     1237.52     1178.97     15.34 o
   1  14   3     1343.81     1379.45     20.80 o
   2  14   3      107.24      113.83     16.25 o
   3  14   3     1144.72     1167.16     23.85 o
   4  14   3     5381.35     5367.10     44.83 o
   5  14   3      613.72      643.40     24.87 o
   6  14   3     1561.12     1533.16     26.79 o
   7  14   3      417.79      431.76     32.07 o
   8  14   3      537.08      556.71     28.52 o
  -8  15   3       19.06        5.17     37.96 o
  -7  15   3      580.55      558.06     35.89 o
  -6  15   3      491.18      513.40     33.81 o
  -5  15   3      236.23      192.72     27.81 o
  -4  15   3      387.63      376.90     30.11 o
  -3  15   3      267.04      256.90     20.49 o
  -2  15   3       79.71       67.41     11.80 o
  -1  15   3       24.48       21.23     10.58 o
   0  15   3     1975.49     1987.62     24.52 o
   1  15   3      239.65      226.89     17.96 o
   2  15   3      185.83      168.37     17.46 o
   3  15   3       94.13       93.58     17.82 o
   4  15   3       43.88       80.59     18.20 o
   5  15   3       73.07       79.23     20.96 o
   6  15   3      132.64       92.69     29.05 o
   7  15   3        7.00      -12.33     29.25 o
  -7  16   3      561.58      563.71     36.32 o
  -6  16   3      376.70      343.54     34.11 o
  -5  16   3     2673.25     2716.48     91.33 o
  -4  16   3       89.06       59.82     26.88 o
  -3  16   3      770.72      728.26     34.29 o
  -2  16   3      188.01      166.38     20.54 o
  -1  16   3      852.27      845.74     19.96 o
   0  16   3      924.31      948.00     24.00 o
   1  16   3      824.91      859.92     23.04 o
   2  16   3     1154.65     1237.98     25.67 o
   3  16   3      140.70      124.21     18.65 o
   4  16   3      256.35      257.86     31.30 o
   5  16   3     1631.97     1789.97     35.27 o
   6  16   3        3.63        8.19     29.16 o
  -6  17   3       99.49       98.92     31.41 o
  -5  17   3      407.56      372.23     33.83 o
  -4  17   3     1308.19     1375.50     49.64 o
  -3  17   3      696.92      711.73     39.29 o
  -2  17   3      358.24      322.32     30.51 o
  -1  17   3       14.07       13.88     17.48 o
   0  17   3      439.06      433.55     21.28 o
   1  17   3     3278.50     3263.34     47.69 o
   2  17   3      286.61      319.47     20.65 o
   3  17   3      496.16      516.78     23.01 o
   4  17   3      583.84      596.84     27.29 o
   5  17   3       16.53       24.66     23.12 o
   6  17   3        9.45       -6.15     31.31 o
  -5  18   3      106.65      116.76     32.70 o
  -4  18   3      320.46      307.38     33.33 o
  -3  18   3     4098.98     4184.10     75.54 o
  -2  18   3      439.42      425.66     34.55 o
  -1  18   3     1998.28     2109.33     39.36 o
   0  18   3       14.40       27.74     19.67 o
   1  18   3       17.29        4.61     19.25 o
   2  18   3      141.50      121.66     20.29 o
   3  18   3     1348.28     1404.19     29.69 o
   4  18   3      402.26      405.38     27.22 o
   5  18   3      769.82      728.07     30.40 o
  -4  19   3       28.70       10.39     32.18 o
  -3  19   3      162.53      187.06     33.94 o
  -2  19   3       39.48       27.96     31.17 o
  -1  19   3     1312.41     1375.32     36.38 o
   0  19   3       10.51       15.73     25.26 o
   1  19   3        9.91       13.56     20.44 o
   2  19   3       60.74       68.51     20.95 o
   3  19   3       39.96       58.40     21.12 o
  -2  20   3      186.83      218.49     35.03 o
  -1  20   3       17.02       22.87     33.33 o
   0  20   3       36.66       56.79     26.54 o
   1  20   3      104.47      116.06     26.99 o
 -10   0   4     1651.72     1656.60     62.09 o
  -8   0   4    19838.47    19986.29    151.08 o
  -6   0   4     1684.67     1608.11     35.38 o
  -4   0   4    13831.29    15631.43     54.50 o
  -2   0   4    18030.69    19449.59     59.48 o
   0   0   4     1208.94     1263.98     11.89 o
   2   0   4      255.00      142.60     14.36 o
   4   0   4      408.48      646.60     17.63 o
   6   0   4     4110.32     3993.80     37.26 o
   8   0   4      989.85      931.92     18.95 o
  10   0   4       12.58       66.05     39.60 o
 -11   1   4       60.65       82.08     24.32 o
 -10   1   4      322.48      354.90     28.19 o
  -9   1   4      305.61      321.12     30.54 o
  -8   1   4    13439.17    13735.48    143.89 o
  -7   1   4     1524.19     1531.24     18.15 o
  -6   1   4     4721.88     4372.33     24.39 o
  -5   1   4      329.25      309.83      8.87 o
  -4   1   4      928.98     1038.46     11.36 o
  -3   1   4       82.85       97.67      5.84 o
  -2   1   4     2346.61     2324.61     12.14 o
  -1   1   4      454.94      368.29      6.30 o
   0   1   4      661.10      647.46      7.07 o
   1   1   4      575.77      712.89      6.32 o
   2   1   4    38437.17    42563.44    126.24 o
   3   1   4     3966.45     4309.10     33.96 o
   4   1   4    35272.84    39212.67     95.46 o
   5   1   4       12.39       11.72      6.19 o
   6   1   4      356.45      360.73     10.12 o
   7   1   4       91.15       89.26      7.78 o
   8   1   4       90.00       57.21     10.81 o
   9   1   4      186.08      107.98     25.89 o
  10   1   4     3776.40     3685.20     58.68 o
  11   1   4        6.41      -23.38     32.64 o
 -11   2   4       89.16       73.76     24.56 o
 -10   2   4     1578.13     1530.74     33.92 o
  -9   2   4        2.19       13.80     21.30 o
  -8   2   4     1909.34     2028.94     27.80 o
  -7   2   4       63.75       61.35      9.24 o
  -6   2   4    14626.87    14808.81     37.16 o
  -5   2   4      487.03      493.17     10.69 o
  -4   2   4    11132.55    11198.84     32.25 o
  -3   2   4      355.35      411.64      6.22 o
  -2   2   4      326.28      340.37      6.69 o
  -1   2   4       46.79       28.81      5.76 o
   0   2   4        8.69        5.74      5.15 o
   1   2   4      392.07      374.69      5.59 o
   2   2   4     7450.98     8287.01     36.32 o
   3   2   4     1054.11     1051.36     12.28 o
   4   2   4    10102.13    10840.92     46.73 o
   5   2   4        2.38        8.97      5.30 o
   6   2   4      283.20      255.31      7.67 o
   7   2   4       77.14       69.29      7.50 o
   8   2   4       31.51       45.38     13.96 o
   9   2   4       18.53       22.23     24.85 o
  10   2   4     2263.50     2369.46     49.93 o
  11   2   4        1.93      -25.82     30.04 o
 -11   3   4      141.70      109.85     25.41 o
 -10   3   4      302.74      300.49     24.92 o
  -9   3   4     1034.79     1039.74     33.14 o
  -8   3   4     3309.52     3279.67     28.58 o
  -7   3   4     1449.59     1423.73     17.41 o
  -6   3   4      107.90       94.17      8.34 o
  -5   3   4     2321.85     2444.31     15.39 o
  -4   3   4     4543.15     4424.84     18.57 o
  -3   3   4     6224.44     6635.50     17.65 o
  -2   3   4    10936.95    11851.93     33.98 o
  -1   3   4     2249.22     2331.88     11.56 o
   0   3   4    10117.37    10128.00     40.01 o
   1   3   4      111.99      116.40      4.65 o
   2   3   4     4484.11     4218.49     10.43 o
   3   3   4       25.69       12.39      4.03 o
   4   3   4      294.78      342.14      8.63 o
   5   3   4     1569.84     1355.48      9.99 o
   6   3   4      865.52      873.81      9.68 o
   7   3   4        0.11       -6.98      7.17 o
   8   3   4     3763.43     3749.88     64.49 o
   9   3   4       64.06       19.81     24.82 o
  10   3   4     1979.32     2044.01     47.39 o
  11   3   4       11.86        0.00     30.04 o
 -11   4   4        4.91       -4.13     24.12 o
 -10   4   4      291.77      322.88     25.29 o
  -9   4   4      734.83      667.81     26.91 o
  -8   4   4     2651.04     2580.83     26.45 o
  -7   4   4      545.08      533.45     13.74 o
  -6   4   4     4628.59     4728.55     22.44 o
  -5   4   4     2368.36     2513.28     15.82 o
  -4   4   4       39.08       81.64      5.47 o
  -3   4   4     3934.34     4361.29     31.59 o
  -2   4   4      444.18      395.89      6.63 o
  -1   4   4     4528.46     5137.51     14.67 o
   0   4   4     1332.22     1220.94      8.23 o
   1   4   4        0.22        8.86      3.35 o
   2   4   4      766.85      716.70      7.54 o
   3   4   4       25.80       13.52      4.34 o
   4   4   4     1415.80     1401.47     15.58 o
   5   4   4      188.53      178.53      6.10 o
   6   4   4      636.15      611.61      9.22 o
   7   4   4     1339.55     1274.41     14.65 o
   8   4   4      183.60      206.73     21.09 o
   9   4   4       40.42       -0.31     25.02 o
  10   4   4     1418.94     1355.81     41.86 o
 -11   5   4      335.28      373.99     26.82 o
 -10   5   4       16.21       13.96     22.18 o
  -9   5   4       23.60       23.18     20.92 o
  -8   5   4      994.60      978.24     17.27 o
  -7   5   4      850.54      862.03     15.55 o
  -6   5   4     6807.76     6556.58     29.15 o
  -5   5   4        8.05        0.30      7.26 o
  -4   5   4      472.97      490.93      9.03 o
  -3   5   4     1527.24     1384.40     20.65 o
  -2   5   4    19720.23    22141.81     73.67 o
  -1   5   4    53129.33    62491.18    147.15 o
   0   5   4     7399.91     6962.64     17.10 o
   1   5   4      582.28      604.22      6.39 o
   2   5   4     3119.37     2857.29     12.83 o
   3   5   4      486.08      427.67      8.59 o
   4   5   4     7845.16     7399.30     49.35 o
   5   5   4      200.84      187.52      8.04 o
   6   5   4     1426.63     1366.76     13.71 o
   7   5   4      391.15      389.19     16.22 o
   8   5   4       86.36       98.15     19.49 o
   9   5   4      391.36      414.49     29.40 o
  10   5   4     4293.76     4203.97     61.77 o
 -11   6   4      166.52      166.43     25.29 o
 -10   6   4       17.53       40.05     23.68 o
  -9   6   4      513.79      563.04     21.85 o
  -8   6   4     4026.92     3949.86     32.72 o
  -7   6   4      636.47      585.57     14.72 o
  -6   6   4     5151.20     5082.93     29.58 o
  -5   6   4      632.73      599.99     10.93 o
  -4   6   4       14.51        4.13      6.61 o
  -3   6   4     7555.75     8299.51     26.00 o
  -2   6   4     9708.13    10457.95     36.26 o
  -1   6   4      351.15      428.31      6.53 o
   0   6   4       11.27       13.83      4.88 o
   1   6   4     2842.78     3030.87     16.80 o
   2   6   4     1664.60     1907.67     11.43 o
   3   6   4     1017.87      892.95      9.33 o
   4   6   4       42.28       42.66      6.89 o
   5   6   4      264.44      227.56      6.11 o
   6   6   4      167.91      197.67     10.25 o
   7   6   4      513.07      547.80     22.26 o
   8   6   4        1.98        3.67     19.40 o
   9   6   4        3.69       -7.40     24.23 o
  10   6   4      629.36      523.61     33.13 o
 -11   7   4       72.83       48.60     25.23 o
 -10   7   4      134.17      153.14     20.41 o
  -9   7   4      235.51      214.96     19.29 o
  -8   7   4      756.69      759.98     18.77 o
  -7   7   4        0.52        0.34     13.17 o
  -6   7   4     1323.41     1292.98     18.41 o
  -5   7   4     1223.87     1262.89     13.10 o
  -4   7   4      683.49      621.15      9.69 o
  -3   7   4      163.43      166.41      6.92 o
  -2   7   4    17097.88    18671.95     56.91 o
  -1   7   4      760.97      913.61      8.35 o
   0   7   4     4734.36     4690.86     29.24 o
   1   7   4        2.59       12.61      3.82 o
   2   7   4     9754.48     9133.95     22.13 o
   3   7   4     4717.91     4724.57     18.48 o
   4   7   4     1887.51     1805.47     14.18 o
   5   7   4     1590.49     1584.08     14.60 o
   6   7   4      526.89      540.26     17.16 o
   7   7   4        1.14        7.93     17.84 o
   8   7   4     2041.26     2000.27     41.64 o
   9   7   4       23.25       25.23     26.15 o
  10   7   4     3091.22     3346.83     56.56 o
 -10   8   4     2135.94     2245.12     34.06 o
  -9   8   4     2494.92     2631.78     33.94 o
  -8   8   4     1812.90     1810.25     27.73 o
  -7   8   4        1.34       -7.38     10.73 o
  -6   8   4     3689.30     3651.13     24.42 o
  -5   8   4     2355.81     2238.25     16.24 o
  -4   8   4     2448.00     2405.10     14.23 o
  -3   8   4       35.14       27.28      6.27 o
  -2   8   4       10.70       10.10      5.77 o
  -1   8   4     7993.57     7855.32     31.92 o
   0   8   4      220.15      142.77      6.00 o
   1   8   4     5169.60     5252.43     19.16 o
   2   8   4     1327.48     1208.61     15.10 o
   3   8   4     1190.07     1246.04     11.26 o
   4   8   4      463.32      479.83      9.41 o
   5   8   4     2631.27     2572.45     20.44 o
   6   8   4       64.91       63.87     10.79 o
   7   8   4       53.82       23.72     19.59 o
   8   8   4      365.17      299.27     22.90 o
   9   8   4      920.01      964.42     34.80 o
  10   8   4       85.69       41.46     34.33 o
 -10   9   4       10.46       29.71     20.01 o
  -9   9   4       83.93      123.33     19.18 o
  -8   9   4     1600.13     1612.02     27.31 o
  -7   9   4      178.07      168.11     13.98 o
  -6   9   4     2441.27     2410.83     20.52 o
  -5   9   4      496.53      488.52     11.42 o
  -4   9   4      638.31      619.60      9.42 o
  -3   9   4        5.73        4.60      6.48 o
  -2   9   4     1819.43     1783.57     21.58 o
  -1   9   4     7172.39     7488.05     28.21 o
   0   9   4     2238.18     1967.58     12.41 o
   1   9   4      942.22      921.57      8.52 o
   2   9   4     2540.34     2363.27     16.51 o
   3   9   4      285.09      310.39      7.86 o
   4   9   4     5690.31     5497.65     22.68 o
   5   9   4     1135.70     1145.92     16.07 o
   6   9   4     1723.00     1732.62     19.42 o
   7   9   4        5.07       -8.28     22.55 o
   8   9   4      723.55      764.26     36.42 o
   9   9   4      543.71      509.61     27.76 o
 -10  10   4      537.79      503.76     30.51 o
  -9  10   4      328.09      323.80     21.50 o
  -8  10   4     3164.55     3247.94     35.23 o
  -7  10   4     1068.20     1000.45     22.04 o
  -6  10   4     3695.14     3594.89     34.27 o
  -5  10   4      847.56      804.65     12.40 o
  -4  10   4      965.61      975.23     10.97 o
  -3  10   4     3964.85     3877.68     18.33 o
  -2  10   4     3103.75     3026.22     20.36 o
  -1  10   4       94.25       81.53      7.29 o
   0  10   4      232.25      248.15      7.28 o
   1  10   4      439.34      372.84      7.27 o
   2  10   4      103.44      119.87      4.51 o
   3  10   4       72.62       72.21      7.38 o
   4  10   4     3410.25     3253.46     21.04 o
   5  10   4     1265.02     1354.62     28.00 o
   6  10   4      455.97      453.06     15.82 o
   7  10   4        6.54       19.89     17.29 o
   8  10   4       10.12       16.31     21.10 o
   9  10   4       31.38       62.32     34.23 o
  -9  11   4      137.97      144.73     19.86 o
  -8  11   4      249.33      258.07     23.68 o
  -7  11   4       11.41       15.82     15.70 o
  -6  11   4      381.04      438.50     15.21 o
  -5  11   4      324.01      303.22     10.40 o
  -4  11   4      590.05      608.89     11.42 o
  -3  11   4     2166.17     2046.94     17.46 o
  -2  11   4     3060.04     3040.17     18.80 o
  -1  11   4      907.59      904.20     12.48 o
   0  11   4     4810.06     4805.66     20.23 o
   1  11   4      672.49      623.65     11.49 o
   2  11   4     1776.07     1754.94     18.12 o
   3  11   4        6.25       16.52     10.82 o
   4  11   4     5691.77     5580.20     72.61 o
   5  11   4     1558.51     1558.48     25.77 o
   6  11   4       10.58       15.42     21.76 o
   7  11   4     2293.78     2467.26     46.23 o
   8  11   4     1056.16     1157.01     59.15 o
   9  11   4      147.65      198.99     36.99 o
  -9  12   4     1533.42     1733.49     49.58 o
  -8  12   4      466.72      485.08     22.34 o
  -7  12   4       19.10       25.35     16.02 o
  -6  12   4     1082.30     1101.11     21.67 o
  -5  12   4      697.68      598.92     22.61 o
  -4  12   4       60.90       54.96     13.86 o
  -3  12   4      303.24      301.03     10.26 o
  -2  12   4       43.28       46.04      8.71 o
  -1  12   4      135.95      141.55      9.31 o
   0  12   4     4415.02     4365.30     20.47 o
   1  12   4     3103.24     2997.97     18.85 o
   2  12   4      290.60      253.77     13.77 o
   3  12   4     2492.83     2486.29     27.34 o
   4  12   4     4262.24     4235.59     30.07 o
   5  12   4      415.56      407.30     17.57 o
   6  12   4      604.10      615.65     28.48 o
   7  12   4      744.16      698.37     73.52 o
   8  12   4       83.41       57.26     26.01 o
  -9  13   4       57.08       54.71     39.43 o
  -8  13   4     1290.03     1342.32     41.90 o
  -7  13   4      291.57      279.84     30.04 o
  -6  13   4     1856.96     1795.24     31.81 o
  -5  13   4      828.47      788.69     23.59 o
  -4  13   4      922.81      936.64     16.71 o
  -3  13   4       62.91       68.79      8.63 o
  -2  13   4      113.03      117.17      9.42 o
  -1  13   4      902.63      869.31     13.52 o
   0  13   4      618.11      642.78     21.68 o
   1  13   4        5.07        5.35     10.99 o
   2  13   4    10562.89    10570.34     63.40 o
   3  13   4      287.64      246.77     16.52 o
   4  13   4     2271.30     2305.14     24.81 o
   5  13   4     3390.55     3492.87     49.08 o
   6  13   4       11.29        4.82     19.08 o
   7  13   4        2.76        8.31     21.47 o
   8  13   4      241.53      239.09     31.26 o
  -8  14   4      393.95      419.71     41.05 o
  -7  14   4       51.78       54.76     27.89 o
  -6  14   4      446.21      408.59     31.46 o
  -5  14   4      264.21      233.66     27.81 o
  -4  14   4     1893.35     1706.96     40.49 o
  -3  14   4      764.12      772.29     19.12 o
  -2  14   4      114.22      121.51     10.01 o
  -1  14   4      621.85      598.94     19.82 o
   0  14   4      526.42      510.65     14.47 o
   1  14   4      655.45      631.93     19.34 o
   2  14   4     1564.04     1602.64     37.36 o
   3  14   4      181.38      173.73     17.25 o
   4  14   4       41.07       36.89     16.37 o
   5  14   4      134.87      109.29     17.03 o
   6  14   4      131.15      130.50     21.57 o
   7  14   4      394.13      327.75     24.98 o
  -7  15   4       38.92       29.79     29.25 o
  -6  15   4      432.95      414.07     33.40 o
  -5  15   4      366.57      348.16     30.96 o
  -4  15   4      609.84      597.42     32.49 o
  -3  15   4      226.64      234.80     27.93 o
  -2  15   4     5863.22     5889.11     78.20 o
  -1  15   4      929.96      920.29     20.74 o
   0  15   4     3443.27     3459.73     34.13 o
   1  15   4      263.92      269.82     18.11 o
   2  15   4     1500.51     1449.28     25.74 o
   3  15   4      385.66      432.85     24.01 o
   4  15   4      752.96      744.65     22.44 o
   5  15   4     3152.37     3221.57     80.67 o
   6  15   4     2217.76     2298.20     49.64 o
   7  15   4       73.29       75.75     30.95 o
  -7  16   4       11.12      -15.53     31.53 o
  -6  16   4     1119.51     1065.29     40.84 o
  -5  16   4       65.71       38.51     29.46 o
  -4  16   4      135.18      158.71     29.05 o
  -3  16   4       43.39       38.80     27.18 o
  -2  16   4      912.67      919.30     62.55 o
  -1  16   4       34.04       48.45     16.96 o
   0  16   4       71.52       77.67     17.22 o
   1  16   4     1022.52     1032.05     24.58 o
   2  16   4     2645.62     2694.57     33.21 o
   3  16   4      376.18      349.30     20.36 o
   4  16   4        5.92       -0.80     18.88 o
   5  16   4       22.63        4.86     28.33 o
   6  16   4        2.47        9.21     29.30 o
  -6  17   4      497.55      434.24     36.85 o
  -5  17   4       13.01       15.20     29.36 o
  -4  17   4     1386.04     1417.16     43.17 o
  -3  17   4      448.76      542.08     34.39 o
  -2  17   4       94.96      113.76     29.03 o
  -1  17   4        3.21       23.85     27.23 o
   0  17   4       43.16       44.89     18.25 o
   1  17   4      390.55      425.23     21.16 o
   2  17   4     1475.08     1548.43     33.84 o
   3  17   4     1179.57     1132.25     27.14 o
   4  17   4     1839.19     1930.96     55.33 o
   5  17   4      574.61      567.07     35.22 o
  -5  18   4      845.17      804.56     40.00 o
  -4  18   4       45.67       59.51     30.76 o
  -3  18   4      824.39      874.71     39.73 o
  -2  18   4        9.29       15.31     30.14 o
  -1  18   4      159.59      176.63     33.75 o
   0  18   4     4609.92     4917.29     85.51 o
   1  18   4      183.48      214.07     24.07 o
   2  18   4        0.60        1.30     19.54 o
   3  18   4      144.79      159.36     21.42 o
   4  18   4      676.19      698.46     29.00 o
  -4  19   4      222.79      240.86     35.02 o
  -3  19   4      244.70      236.45     35.08 o
  -2  19   4      569.06      627.49     37.71 o
  -1  19   4      936.48      965.43     41.79 o
   0  19   4      363.83      361.20     28.19 o
   1  19   4        2.79       20.18     24.76 o
   2  19   4      653.09      620.01     29.92 o
   3  19   4       27.41       40.74     21.16 o
  -1  20   4      981.65     1025.18     44.32 o
   0  20   4      481.67      437.23     30.17 o
   1  20   4      182.45      242.72     28.97 o
 -11   0   5      455.75      487.31     35.52 o
  -9   0   5      275.04      263.63     41.26 o
  -7   0   5      139.36      152.79     20.74 o
  -5   0   5      459.49      489.99     12.86 o
  -3   0   5     1025.80      877.46     10.89 o
  -1   0   5    17544.06    18829.84     72.99 o
   1   0   5    22103.90    25277.92    108.28 o
   3   0   5    26523.81    30862.65    164.81 o
   5   0   5    11487.79    11451.47     41.52 o
   7   0   5     1560.26     1586.67     20.98 o
   9   0   5     4639.79     4475.76     83.48 o
  11   0   5      271.93      235.11     45.43 o
 -11   1   5      553.76      564.41     29.46 o
 -10   1   5      479.44      538.82     27.74 o
  -9   1   5       33.04       58.49     27.41 o
  -8   1   5       29.48       79.35     27.45 o
  -7   1   5     2207.05     2235.39     20.96 o
  -6   1   5       67.97       78.24      8.60 o
  -5   1   5     2808.91     2335.30     16.32 o
  -4   1   5     2561.43     2990.33     12.07 o
  -3   1   5    28644.26    29622.99    107.25 o
  -2   1   5     2408.56     2478.53     10.39 o
  -1   1   5     5058.52     5918.92     25.35 o
   0   1   5      775.59      803.28      8.39 o
   1   1   5     4370.25     4696.17     14.86 o
   2   1   5      115.13       65.33      5.07 o
   3   1   5     8188.69     7909.69     37.32 o
   4   1   5     7557.94     8325.05     53.15 o
   5   1   5     3042.45     2805.35     17.43 o
   6   1   5        0.06        1.32      6.30 o
   7   1   5      438.76      373.64     10.65 o
   8   1   5      837.03      746.91     17.78 o
   9   1   5     1703.62     1641.01     44.03 o
  10   1   5      396.92      389.85     37.34 o
  11   1   5      384.01      376.02     40.83 o
 -11   2   5      846.74      839.18     32.09 o
 -10   2   5        6.04       -7.62     22.64 o
  -9   2   5      812.37      849.71     28.80 o
  -8   2   5      284.00      305.27     29.61 o
  -7   2   5     1088.87     1116.60     16.54 o
  -6   2   5      364.12      352.61      9.76 o
  -5   2   5     2475.24     2118.74     14.93 o
  -4   2   5      485.53      528.77     14.17 o
  -3   2   5      142.45      167.85      6.01 o
  -2   2   5     3907.83     4031.33     14.36 o
  -1   2   5    18332.89    20484.70     71.64 o
   0   2   5     3222.93     3168.35     14.15 o
   1   2   5    19999.80    20815.61     82.36 o
   2   2   5     8142.65     8923.01     34.69 o
   3   2   5    31861.93    34776.27     69.92 o
   4   2   5     9435.68     9118.37     37.07 o
   5   2   5    11496.42    11133.94     35.24 o
   6   2   5     2006.98     1942.72     13.79 o
   7   2   5      457.31      408.06     10.19 o
   8   2   5      226.97      259.32     23.70 o
   9   2   5      569.60      514.67     30.28 o
  10   2   5        0.80       20.67     27.15 o
 -11   3   5     1393.88     1444.57     36.50 o
 -10   3   5      784.18      811.56     29.57 o
  -9   3   5     1354.63     1400.02     32.32 o
  -8   3   5      899.42      948.25     29.13 o
  -7   3   5     1797.31     1741.22     19.15 o
  -6   3   5     2991.99     3006.89     18.78 o
  -5   3   5     5176.69     5060.89     21.54 o
  -4   3   5     3249.45     3538.81     24.68 o
  -3   3   5     8601.90     9515.95     22.49 o
  -2   3   5     4337.27     4856.03     21.42 o
  -1   3   5     1972.85     1740.25     11.40 o
   0   3   5       46.22       35.15      5.87 o
   1   3   5     4939.07     4714.11     15.12 o
   2   3   5      325.70      381.69      5.77 o
   3   3   5     1166.11     1072.04     15.77 o
   4   3   5       18.12       24.14      4.31 o
   5   3   5      567.73      501.28     12.40 o
   6   3   5       22.07       27.59      6.35 o
   7   3   5        7.53        2.09      8.14 o
   8   3   5       10.42       10.16     18.67 o
   9   3   5      139.22      149.17     26.70 o
  10   3   5      589.80      603.94     34.91 o
 -11   4   5      646.74      692.93     31.41 o
 -10   4   5       12.33       21.62     22.61 o
  -9   4   5      876.95      823.76     28.88 o
  -8   4   5        0.97       -7.36     16.21 o
  -7   4   5      204.56      213.95     12.55 o
  -6   4   5      236.69      248.36      9.76 o
  -5   4   5     3504.19     3149.17     17.94 o
  -4   4   5       97.20      128.30      5.84 o
  -3   4   5     4322.87     4547.49     28.85 o
  -2   4   5     1625.95     1626.92     11.47 o
  -1   4   5     3092.57     3381.72     15.49 o
   0   4   5     2875.32     3049.78     14.98 o
   1   4   5       12.44       29.88      4.92 o
   2   4   5       12.37       14.45      3.77 o
   3   4   5     9698.09     9833.38     38.06 o
   4   4   5     2849.83     2813.90     17.33 o
   5   4   5     4106.67     3864.60     36.55 o
   6   4   5      679.83      665.49      8.91 o
   7   4   5     1798.22     1785.84     24.09 o
   8   4   5     1178.56     1102.64     27.42 o
   9   4   5     1219.02     1231.91     37.36 o
  10   4   5      101.72       97.59     28.95 o
 -11   5   5      346.14      336.07     32.53 o
 -10   5   5     1522.38     1610.31     35.96 o
  -9   5   5       19.35       -6.16     18.41 o
  -8   5   5     1616.06     1629.97     23.19 o
  -7   5   5      854.98      839.27     15.55 o
  -6   5   5       40.74       42.66      8.43 o
  -5   5   5     2761.99     2579.57     17.56 o
  -4   5   5     7475.55     7490.67     45.91 o
  -3   5   5    31736.92    32886.49     64.13 o
  -2   5   5        1.33        3.57      4.33 o
  -1   5   5     1550.06     1716.79     12.98 o
   0   5   5    10067.11    10208.07     46.04 o
   1   5   5      526.66      653.95      7.22 o
   2   5   5     5681.21     5674.97     18.18 o
   3   5   5     6392.89     6397.74     44.57 o
   4   5   5      322.14      250.23      4.85 o
   5   5   5      678.36      587.56      9.62 o
   6   5   5      931.04      939.06      9.77 o
   7   5   5      504.91      485.04     17.16 o
   8   5   5       72.22       30.43     26.42 o
   9   5   5     1103.93     1134.98     42.93 o
  10   5   5      688.31      667.08     34.60 o
 -11   6   5        1.68       17.34     25.52 o
 -10   6   5       25.34        1.72     26.24 o
  -9   6   5      673.65      628.37     22.70 o
  -8   6   5       82.24       81.81     15.34 o
  -7   6   5      495.52      471.47     14.07 o
  -6   6   5      402.39      393.64     12.23 o
  -5   6   5       10.18       12.82      6.25 o
  -4   6   5      563.03      510.40      9.40 o
  -3   6   5     1831.75     1917.97     16.07 o
  -2   6   5        0.85        2.32      7.59 o
  -1   6   5    10126.72    11204.39     33.11 o
   0   6   5     2318.86     2407.94     11.79 o
   1   6   5     1039.57      918.49     10.89 o
   2   6   5     1878.33     1929.74     11.71 o
   3   6   5     4061.16     3949.91     16.68 o
   4   6   5       98.05       83.35      7.50 o
   5   6   5     4361.03     4173.83     58.35 o
   6   6   5      384.08      346.35     12.01 o
   7   6   5      154.24      139.00     14.99 o
   8   6   5       20.75       -6.46     20.78 o
   9   6   5     1181.35     1298.63     31.50 o
  10   6   5        0.50        1.40     26.67 o
 -10   7   5      208.82      212.71     21.30 o
  -9   7   5       27.38       16.75     18.09 o
  -8   7   5      188.05      182.42     15.58 o
  -7   7   5      441.36      422.91     18.73 o
  -6   7   5      163.78      156.03     11.02 o
  -5   7   5     4991.62     4787.83     22.46 o
  -4   7   5      136.16      121.04      7.83 o
  -3   7   5     3002.17     2775.66     14.45 o
  -2   7   5     2222.65     2499.88     15.34 o
  -1   7   5    12321.38    12737.35     36.13 o
   0   7   5     1064.68     1021.18     10.84 o
   1   7   5      250.12      209.61      4.87 o
   2   7   5      612.76      586.74      7.95 o
   3   7   5       22.60       19.11      6.35 o
   4   7   5     1534.15     1489.78     12.80 o
   5   7   5      830.92      783.25     14.11 o
   6   7   5       27.53       17.71     13.73 o
   7   7   5       64.72       72.52     15.48 o
   8   7   5       13.93       19.29     19.55 o
   9   7   5       49.61       34.21     30.80 o
  10   7   5       26.00       21.37     26.72 o
 -10   8   5        4.98        5.81     20.36 o
  -9   8   5       63.43       43.66     18.45 o
  -8   8   5      965.79      935.17     36.42 o
  -7   8   5     1520.46     1545.84     19.24 o
  -6   8   5     2860.56     2820.63     24.75 o
  -5   8   5     3126.42     3012.52     30.35 o
  -4   8   5        9.15        7.52      6.52 o
  -3   8   5     3435.32     3578.71     29.24 o
  -2   8   5    33246.43    34593.16     62.86 o
  -1   8   5     5755.76     6496.75     25.02 o
   0   8   5      851.70     1137.53      9.78 o
   1   8   5       17.54       21.89      4.11 o
   2   8   5      340.11      278.08      6.92 o
   3   8   5     3772.78     3811.71     21.45 o
   4   8   5      117.92      118.43      7.90 o
   5   8   5     3212.75     3110.51     22.19 o
   6   8   5      935.76      947.24     21.09 o
   7   8   5     5265.36     5190.26     94.66 o
   8   8   5     2099.99     2064.89     41.13 o
   9   8   5      815.57      834.21     30.07 o
  10   8   5      438.60      479.49     32.75 o
 -10   9   5     1079.31     1170.80     29.09 o
  -9   9   5     2328.29     2505.99     38.40 o
  -8   9   5     2229.73     2318.48     30.97 o
  -7   9   5     4937.27     4880.48     50.29 o
  -6   9   5       87.55      113.73     12.55 o
  -5   9   5     2372.23     2326.88     17.74 o
  -4   9   5      106.96       94.55      7.15 o
  -3   9   5     1396.71     1317.09     11.77 o
  -2   9   5      506.48      459.09     10.00 o
  -1   9   5      614.04      785.64      8.84 o
   0   9   5      578.84      590.63      8.33 o
   1   9   5     1159.18     1160.65      9.12 o
   2   9   5     2523.28     2371.79     17.13 o
   3   9   5     1246.13     1194.14     11.29 o
   4   9   5      903.96      839.94     12.71 o
   5   9   5     2576.37     2471.63     30.77 o
   6   9   5     1919.43     1924.19     23.59 o
   7   9   5       37.10       62.64     30.24 o
   8   9   5      839.66      893.09     29.06 o
   9   9   5        6.69       27.62     22.42 o
 -10  10   5       14.57       43.12     21.31 o
  -9  10   5        2.02       29.12     19.21 o
  -8  10   5      891.88      985.91     24.53 o
  -7  10   5     5467.91     5551.15     51.85 o
  -6  10   5      388.29      402.44     14.88 o
  -5  10   5       46.90       46.48      9.74 o
  -4  10   5     1500.01     1399.73     12.63 o
  -3  10   5      508.30      526.67      9.30 o
  -2  10   5     2933.92     2986.02     15.15 o
  -1  10   5      203.53      201.12      7.90 o
   0  10   5      522.98      487.58      8.42 o
   1  10   5      874.94      934.80     10.36 o
   2  10   5      285.64      272.56     10.98 o
   3  10   5    10178.89    10041.87     48.01 o
   4  10   5     2215.52     2142.56     16.98 o
   5  10   5     7772.92     7755.42     41.25 o
   6  10   5      106.39      158.26     14.43 o
   7  10   5       22.80       29.29     19.12 o
   8  10   5      288.07      258.86     24.68 o
   9  10   5     1119.61     1153.28     54.12 o
  -9  11   5     2332.04     2471.31     37.38 o
  -8  11   5      123.76      140.48     18.35 o
  -7  11   5     1036.66     1007.38     22.77 o
  -6  11   5      775.18      815.19     19.88 o
  -5  11   5      363.24      310.46     11.92 o
  -4  11   5      379.96      329.69      8.97 o
  -3  11   5      730.88      729.77     14.51 o
  -2  11   5      610.33      601.75     10.96 o
  -1  11   5     1017.04      967.01     12.00 o
   0  11   5     5118.24     4943.36     20.53 o
   1  11   5     2305.19     2212.99     13.44 o
   2  11   5      533.42      509.61     13.03 o
   3  11   5     1894.44     1792.77     20.25 o
   4  11   5      221.42      252.37     13.98 o
   5  11   5        0.97       17.44     16.02 o
   6  11   5     4087.98     4051.10     52.58 o
   7  11   5     1191.25     1096.54     44.91 o
   8  11   5       55.19       78.32     42.15 o
   9  11   5        1.30       51.95     73.62 o
  -9  12   5      316.29      306.11     26.35 o
  -8  12   5      879.93      845.97     29.40 o
  -7  12   5        2.59        2.91     19.97 o
  -6  12   5       81.84       78.34     19.19 o
  -5  12   5       76.90       59.53     14.27 o
  -4  12   5      746.62      702.54     17.44 o
  -3  12   5     1710.20     1643.67     16.13 o
  -2  12   5     1804.94     1821.76     16.25 o
  -1  12   5     3275.60     3295.12     36.49 o
   0  12   5      639.93      649.25     10.33 o
   1  12   5      715.27      735.85     14.64 o
   2  12   5       88.37       94.36     14.23 o
   3  12   5     2257.03     2277.11     27.66 o
   4  12   5     1526.70     1566.37     21.25 o
   5  12   5     3799.73     3903.42     33.77 o
   6  12   5        5.56        7.40     22.56 o
   7  12   5     1257.17     1290.09     37.95 o
   8  12   5     1578.62     1629.09     53.55 o
  -8  13   5      587.11      647.72     41.02 o
  -7  13   5     2120.88     2144.47     36.27 o
  -6  13   5     2051.31     1980.45     33.12 o
  -5  13   5     5088.52     4993.87     45.33 o
  -4  13   5      426.88      392.32     26.04 o
  -3  13   5      275.31      285.28     12.26 o
  -2  13   5      297.73      282.88     10.62 o
  -1  13   5       89.10       83.27      8.81 o
   0  13   5      800.29      809.07     23.64 o
   1  13   5       48.47       46.32     14.46 o
   2  13   5     2525.13     2574.44     28.45 o
   3  13   5      368.51      357.65     17.69 o
   4  13   5      164.89      167.11     14.47 o
   5  13   5     3128.41     3193.80     54.35 o
   6  13   5      678.96      619.69     25.66 o
   7  13   5       54.78       63.99     22.09 o
   8  13   5      149.68      170.12     98.50 o
  -8  14   5       56.12       59.25     30.78 o
  -7  14   5        0.31       -1.23     34.42 o
  -6  14   5     1122.15     1031.76     38.21 o
  -5  14   5       14.02        8.66     26.18 o
  -4  14   5      278.99      273.50     28.48 o
  -3  14   5     1477.51     1444.00     28.25 o
  -2  14   5     4150.77     3917.71     47.52 o
  -1  14   5      721.82      713.41     16.87 o
   0  14   5      605.52      619.48     21.30 o
   1  14   5      410.83      418.83     17.84 o
   2  14   5        2.18       15.32     15.15 o
   3  14   5       13.24        2.34     16.07 o
   4  14   5      108.38      100.29     17.43 o
   5  14   5      107.69      132.73     20.84 o
   6  14   5      345.71      316.67     24.08 o
   7  14   5     1426.98     1554.47     35.13 o
  -7  15   5      582.81      533.90     51.66 o
  -6  15   5      436.80      367.97     45.66 o
  -5  15   5      402.39      357.58     31.63 o
  -4  15   5      199.50      194.96     28.53 o
  -3  15   5      832.37      808.28     34.19 o
  -2  15   5      553.64      582.43     35.25 o
  -1  15   5     2278.79     2195.08     32.67 o
   0  15   5        2.29        3.74     16.68 o
   1  15   5     2007.89     2039.58     28.15 o
   2  15   5       52.16       61.41     17.40 o
   3  15   5      589.02      561.36     21.08 o
   4  15   5       14.62       12.38     17.84 o
   5  15   5      125.16      152.20     33.40 o
   6  15   5        3.72      -12.22     28.05 o
   7  15   5       98.37      179.92     62.06 o
  -7  16   5      278.77      239.03     33.85 o
  -6  16   5        5.19       -1.04     29.59 o
  -5  16   5        1.00      -26.35     28.50 o
  -4  16   5      294.87      278.61     31.23 o
  -3  16   5       92.38      106.65     27.41 o
  -2  16   5      845.75      882.84     37.62 o
  -1  16   5      479.66      492.62     31.90 o
   0  16   5     1642.31     1644.40     27.36 o
   1  16   5      160.66      168.25     18.57 o
   2  16   5      259.15      214.62     18.82 o
   3  16   5     1416.09     1471.00     27.66 o
   4  16   5      493.89      474.99     22.42 o
   5  16   5        8.41      -16.41     27.84 o
   6  16   5      147.85      170.14     32.09 o
  -6  17   5     1842.08     1860.16     62.55 o
  -5  17   5      739.01      732.15     37.92 o
  -4  17   5        7.79       13.29     29.36 o
  -3  17   5        6.47      -13.47     28.94 o
  -2  17   5      330.16      306.16     31.24 o
  -1  17   5     3139.05     3101.18     81.92 o
   0  17   5       96.38      124.18     24.08 o
   1  17   5       51.02       66.17     18.69 o
   2  17   5      837.91      822.45     24.76 o
   3  17   5       29.22       20.56     19.61 o
   4  17   5      146.18      178.78     21.44 o
   5  17   5       29.12       35.83     29.13 o
  -5  18   5       13.79        7.79     32.60 o
  -4  18   5       78.39       37.81     30.94 o
  -3  18   5     1030.98     1041.35     41.74 o
  -2  18   5       36.34       31.08     30.46 o
  -1  18   5     2407.06     2569.30    102.87 o
   0  18   5      176.59      189.70     32.46 o
   1  18   5      657.49      757.56     30.10 o
   2  18   5     1171.42     1208.12     28.49 o
   3  18   5       12.80      -11.25     20.33 o
   4  18   5      605.50      721.57     31.51 o
  -3  19   5      162.72      213.66     35.61 o
  -2  19   5      867.39      867.73     41.84 o
  -1  19   5     1494.33     1691.07     49.04 o
   0  19   5      539.20      477.79     36.63 o
   1  19   5       97.42      105.94     29.94 o
   2  19   5      264.68      319.74     30.25 o
   3  19   5       25.77       48.98     26.14 o
 -10   0   6     2474.48     2695.26     74.90 o
  -8   0   6     7407.08     7537.69     99.01 o
  -6   0   6     1095.19     1119.15     18.57 o
  -4   0   6     8167.53     7542.02     26.40 o
  -2   0   6     7511.11     7441.04     25.64 o
   0   0   6    25777.20    26857.18    167.14 o
   2   0   6     2449.55     2481.45     52.77 o
   4   0   6     3618.97     4384.14     37.04 o
   6   0   6     1847.81     1819.67     28.62 o
   8   0   6     1386.02     1367.59     30.79 o
  10   0   6       22.01       38.45     36.83 o
 -11   1   6       23.77       44.36     25.32 o
 -10   1   6     1185.99     1178.54     32.99 o
  -9   1   6      297.78      304.77     25.38 o
  -8   1   6      106.11      122.19     27.01 o
  -7   1   6      115.51      128.12     13.02 o
  -6   1   6       60.61       78.95      9.07 o
  -5   1   6     2556.06     2560.34     17.31 o
  -4   1   6      109.69       99.40      5.24 o
  -3   1   6      427.46      485.15      6.97 o
  -2   1   6     3599.73     3918.40     14.37 o
  -1   1   6       75.58       85.51      5.54 o
   0   1   6      344.75      341.05      7.98 o
   1   1   6     2708.56     2609.36     10.55 o
   2   1   6      383.61      398.42      6.62 o
   3   1   6     3744.68     3667.29     24.30 o
   4   1   6    11063.85    11475.95     37.26 o
   5   1   6      535.58      455.36      6.90 o
   6   1   6     8285.02     8195.32     45.08 o
   7   1   6       75.76       74.23      9.05 o
   8   1   6     2594.83     2480.56     35.65 o
   9   1   6       23.87       19.20     24.53 o
  10   1   6       69.13      110.78     28.19 o
 -11   2   6      124.27       88.40     26.61 o
 -10   2   6      422.71      445.85     27.56 o
  -9   2   6     1893.24     1952.22     36.32 o
  -8   2   6     6626.79     6855.86     53.60 o
  -7   2   6     2474.21     2353.94     21.98 o
  -6   2   6     4803.39     4805.71     23.17 o
  -5   2   6      686.93      793.84     11.01 o
  -4   2   6    11627.98    12674.72     29.13 o
  -3   2   6      198.07      197.27      6.78 o
  -2   2   6    25656.93    26398.00    109.17 o
  -1   2   6      923.40      890.42      8.79 o
   0   2   6     1090.20     1056.31      9.13 o
   1   2   6       66.29       85.61      6.10 o
   2   2   6     1947.51     1796.30     15.04 o
   3   2   6      524.93      429.28      8.74 o
   4   2   6    20106.49    20584.54     81.62 o
   5   2   6       86.60       77.75      4.78 o
   6   2   6     2700.23     2648.26     22.88 o
   7   2   6       21.56       29.65      9.74 o
   8   2   6     1157.13     1299.26     35.04 o
   9   2   6       43.63       39.17     24.99 o
  10   2   6       59.02       24.10     27.35 o
 -11   3   6       40.89       36.86     26.10 o
 -10   3   6      429.14      403.16     27.06 o
  -9   3   6     1826.05     1903.69     36.45 o
  -8   3   6     6729.66     6720.60     45.23 o
  -7   3   6       76.51       86.27     12.84 o
  -6   3   6      201.32      199.42      9.61 o
  -5   3   6      190.89      145.06      8.23 o
  -4   3   6      454.11      526.89     10.10 o
  -3   3   6      681.46      682.15      8.53 o
  -2   3   6     1244.72     1260.03     10.27 o
  -1   3   6      162.91      206.85      6.98 o
   0   3   6     5381.31     5599.17     17.28 o
   1   3   6     3332.93     3469.74     21.13 o
   2   3   6      681.22      775.11      7.50 o
   3   3   6     1222.57     1254.75     10.06 o
   4   3   6      244.76      335.12      7.38 o
   5   3   6     4454.11     4381.62     24.88 o
   6   3   6     2783.83     2737.12     17.08 o
   7   3   6      314.47      266.93     14.00 o
   8   3   6     3504.86     3363.84     44.79 o
   9   3   6     1473.16     1341.52     39.32 o
  10   3   6      559.43      642.62     34.91 o
 -11   4   6      133.07      131.95     27.06 o
 -10   4   6     1268.08     1297.31     33.88 o
  -9   4   6       83.44       84.27     19.17 o
  -8   4   6      203.05      204.80     17.98 o
  -7   4   6     2159.93     2145.20     29.64 o
  -6   4   6       29.08       18.98      8.47 o
  -5   4   6      625.66      563.16     10.37 o
  -4   4   6     4000.34     3640.66     23.96 o
  -3   4   6     1495.83     1582.36     11.57 o
  -2   4   6    33643.57    35625.93     91.69 o
  -1   4   6      459.83      477.78      8.50 o
   0   4   6    22550.57    23367.56     90.02 o
   1   4   6      960.46      915.77     10.34 o
   2   4   6     1305.87     1217.65     14.56 o
   3   4   6      124.45      109.38      4.92 o
   4   4   6     2769.00     2911.72     62.79 o
   5   4   6       64.12       70.58      4.99 o
   6   4   6     1173.26     1110.96     12.23 o
   7   4   6       83.97       83.80     14.65 o
   8   4   6     6224.00     6335.71     79.93 o
   9   4   6      500.12      500.38     30.99 o
  10   4   6      409.80      431.41     32.30 o
 -11   5   6       52.05       -0.30     27.25 o
 -10   5   6       55.01       49.06     25.60 o
  -9   5   6      124.42      128.13     19.42 o
  -8   5   6        3.42        5.80     17.94 o
  -7   5   6       58.06       69.07     12.00 o
  -6   5   6      679.17      668.00     12.06 o
  -5   5   6      299.14      290.04      6.54 o
  -4   5   6        0.12        7.57      6.40 o
  -3   5   6       13.63        0.10      4.43 o
  -2   5   6     6227.40     6627.60     30.56 o
  -1   5   6      566.29      660.34      9.06 o
   0   5   6        0.75        9.21      5.92 o
   1   5   6     7473.98     8186.33     20.98 o
   2   5   6    14659.13    15445.21     48.94 o
   3   5   6      943.96     1094.54      8.98 o
   4   5   6     2472.17     2329.83     25.05 o
   5   5   6      179.78      165.51      5.58 o
   6   5   6     2754.28     2705.55     35.36 o
   7   5   6       29.15       14.11     14.29 o
   8   5   6     3115.02     2987.74     64.12 o
   9   5   6      304.03      405.55     24.71 o
  10   5   6      153.14      125.14     31.31 o
 -11   6   6       30.46       14.32     31.18 o
 -10   6   6      933.29     1036.56     28.43 o
  -9   6   6      276.22      254.02     20.35 o
  -8   6   6     1511.36     1561.30     44.54 o
  -7   6   6     4069.60     4099.79     28.24 o
  -6   6   6     1632.86     1635.77     20.17 o
  -5   6   6        1.23        3.74      6.24 o
  -4   6   6     6255.10     6363.84     23.65 o
  -3   6   6       66.66       53.82      5.34 o
  -2   6   6     6411.34     6775.47     34.57 o
  -1   6   6       74.55      110.12      7.74 o
   0   6   6    20272.55    21873.98    106.10 o
   1   6   6     3459.76     4113.06     14.42 o
   2   6   6     5218.46     4655.48     26.05 o
   3   6   6     6313.61     6353.18     34.30 o
   4   6   6      251.86      203.39      7.80 o
   5   6   6     1028.17      967.64     15.57 o
   6   6   6      707.22      733.53     34.15 o
   7   6   6      190.10      172.89     16.49 o
   8   6   6      848.03      837.01     26.75 o
   9   6   6       23.53        9.85     22.55 o
  10   6   6       62.11       51.10     27.37 o
 -10   7   6      621.20      676.15     25.66 o
  -9   7   6       33.74       47.50     18.95 o
  -8   7   6      597.42      560.55     21.47 o
  -7   7   6      856.37      884.93     20.75 o
  -6   7   6      389.96      391.10     12.77 o
  -5   7   6       93.94       86.96      7.90 o
  -4   7   6     1092.74     1053.67     12.04 o
  -3   7   6     4260.48     4045.33     39.03 o
  -2   7   6      921.95      923.62      8.75 o
  -1   7   6      300.97      377.20      8.30 o
   0   7   6      638.11      735.15      8.68 o
   1   7   6      249.91      362.67      6.13 o
   2   7   6      234.71      302.90      7.52 o
   3   7   6     1124.29     1099.46     13.29 o
   4   7   6     5254.09     5224.56     21.83 o
   5   7   6      396.06      360.56     11.66 o
   6   7   6     7456.52     7417.06     47.65 o
   7   7   6     1712.68     1579.82     25.38 o
   8   7   6     1842.65     1861.69     33.63 o
   9   7   6      132.60      153.83     25.84 o
  10   7   6      338.53      283.52     30.61 o
 -10   8   6     2242.04     2344.28     50.79 o
  -9   8   6      147.35      161.42     20.07 o
  -8   8   6      559.70      652.14     22.51 o
  -7   8   6      681.77      671.29     16.05 o
  -6   8   6      383.63      412.09     13.17 o
  -5   8   6        9.19        9.77      8.15 o
  -4   8   6     1429.54     1494.21     12.84 o
  -3   8   6      237.34      268.01      7.49 o
  -2   8   6    40874.97    43021.41    104.56 o
  -1   8   6      769.54      717.78      9.08 o
   0   8   6     3202.60     2982.25     20.28 o
   1   8   6      574.37      502.29      8.29 o
   2   8   6       59.10       57.55      8.00 o
   3   8   6     2287.69     2235.36     19.01 o
   4   8   6     1878.09     1775.25     23.84 o
   5   8   6      304.15      273.25     11.90 o
   6   8   6       86.72      116.59     15.17 o
   7   8   6       97.72       70.72     16.58 o
   8   8   6     2012.76     2093.09     50.91 o
   9   8   6        3.87      -21.77     22.05 o
 -10   9   6      100.00      176.95     21.91 o
  -9   9   6       21.88       26.93     19.68 o
  -8   9   6      419.20      394.55     20.55 o
  -7   9   6      323.29      351.83     17.00 o
  -6   9   6      613.59      538.24     17.12 o
  -5   9   6      573.91      511.35     14.76 o
  -4   9   6      682.04      655.77     11.08 o
  -3   9   6       10.53       15.51      6.69 o
  -2   9   6      210.19      235.03      7.08 o
  -1   9   6     1886.16     1801.15     11.24 o
   0   9   6     2743.17     2646.43     23.15 o
   1   9   6        9.67       11.55      4.62 o
   2   9   6     3414.19     3398.48     20.09 o
   3   9   6      495.31      475.22      9.15 o
   4   9   6      745.57      795.14     12.79 o
   5   9   6     1166.64     1132.92     19.49 o
   6   9   6      116.64      145.83     16.01 o
   7   9   6      234.63      241.43     21.82 o
   8   9   6     1690.63     1623.57     34.39 o
   9   9   6      108.56      119.38     24.49 o
 -10  10   6      624.52      695.74     26.93 o
  -9  10   6      116.90      135.90     20.38 o
  -8  10   6     2207.79     2196.01     31.51 o
  -7  10   6      218.33      222.88     18.19 o
  -6  10   6     2749.79     2807.38     27.79 o
  -5  10   6      221.42      198.57     13.14 o
  -4  10   6     6687.94     6581.38     28.54 o
  -3  10   6      100.71      100.86      7.38 o
  -2  10   6     4846.29     4836.42     19.06 o
  -1  10   6      399.61      361.73      8.79 o
   0  10   6     1139.43     1095.10     12.22 o
   1  10   6      668.76      652.18     10.50 o
   2  10   6     1406.00     1370.82     18.92 o
   3  10   6     1203.63     1191.58     13.98 o
   4  10   6     1898.30     1874.68     16.43 o
   5  10   6     1672.37     1584.02     21.93 o
   6  10   6     3416.14     3364.18     47.39 o
   7  10   6      417.60      383.95     40.75 o
   8  10   6      549.06      524.96     73.57 o
   9  10   6      809.44      844.94     44.78 o
  -9  11   6        1.78        1.50     19.85 o
  -8  11   6       15.31       28.62     18.68 o
  -7  11   6       64.88       60.54     16.84 o
  -6  11   6      440.35      372.68     18.39 o
  -5  11   6       44.86       67.26     11.02 o
  -4  11   6      264.56      271.28     10.65 o
  -3  11   6      612.30      561.47     13.37 o
  -2  11   6      651.38      607.02     11.09 o
  -1  11   6      191.85      171.93      8.34 o
   0  11   6      531.00      504.17     12.06 o
   1  11   6      900.35      869.19     14.61 o
   2  11   6      253.01      284.77     14.45 o
   3  11   6      244.65      256.36     13.62 o
   4  11   6     2417.46     2393.16     25.96 o
   5  11   6      325.28      320.31     19.36 o
   6  11   6     1968.19     1926.21     30.44 o
   7  11   6       35.56       11.70     33.70 o
   8  11   6      915.65     1071.88     45.70 o
  -9  12   6       86.34       67.29     24.65 o
  -8  12   6     1661.81     1683.79     35.35 o
  -7  12   6     1008.73      943.74     28.31 o
  -6  12   6     1103.15     1142.34     41.55 o
  -5  12   6      173.83      131.24     15.65 o
  -4  12   6      207.14      252.20     13.65 o
  -3  12   6      417.10      436.17     13.16 o
  -2  12   6     1197.73     1185.19     14.17 o
  -1  12   6     1080.84     1062.58     18.63 o
   0  12   6     1275.78     1233.68     15.14 o
   1  12   6      134.94      125.87     13.73 o
   2  12   6     2612.92     2603.40     30.43 o
   3  12   6     1319.92     1266.82     23.59 o
   4  12   6     1877.77     1887.81     22.69 o
   5  12   6      165.72      161.89     20.02 o
   6  12   6       12.55       23.99     22.95 o
   7  12   6       90.32       83.48     35.57 o
   8  12   6       55.79       79.65     59.90 o
  -8  13   6        0.98      -12.39     22.79 o
  -7  13   6      382.05      345.08     24.21 o
  -6  13   6      126.34      128.17     20.31 o
  -5  13   6       31.71       24.08     18.89 o
  -4  13   6      208.45      223.26     16.31 o
  -3  13   6       37.57       40.36     11.47 o
  -2  13   6     1103.40     1007.80     15.87 o
  -1  13   6      343.21      305.13     13.63 o
   0  13   6     3908.52     3871.64     37.04 o
   1  13   6      202.90      199.43     15.57 o
   2  13   6     1774.57     1726.56     24.55 o
   3  13   6       91.36       52.07     15.74 o
   4  13   6     1543.22     1656.05     25.72 o
   5  13   6       19.96       12.93     19.02 o
   6  13   6       60.09       44.41     21.10 o
   7  13   6       25.54       11.15     25.19 o
   8  13   6      333.96      572.47    518.24 o
  -8  14   6      170.30      216.51     33.33 o
  -7  14   6     2677.99     2658.23     53.50 o
  -6  14   6     1184.50     1061.29     40.27 o
  -5  14   6      936.03     1009.96     36.95 o
  -4  14   6     1298.27     1191.23     47.23 o
  -3  14   6        1.28       -8.06     18.67 o
  -2  14   6     6770.30     6533.41     67.12 o
  -1  14   6     3913.92     4017.67     54.34 o
   0  14   6      489.31      474.23     20.50 o
   1  14   6     1601.48     1661.98     26.72 o
   2  14   6     1508.04     1538.27     25.14 o
   3  14   6     1139.98     1088.84     22.85 o
   4  14   6     4382.21     4598.47     50.94 o
   5  14   6     4001.28     3966.79     44.65 o
   6  14   6       11.38       41.25     21.84 o
   7  14   6        5.32       -7.46     22.64 o
  -7  15   6       37.47       39.87     30.90 o
  -6  15   6      271.68      285.69     32.25 o
  -5  15   6      189.34      170.75     30.69 o
  -4  15   6       43.45       29.26     27.15 o
  -3  15   6      203.64      178.51     28.30 o
  -2  15   6      990.28      937.77     35.83 o
  -1  15   6      129.47      126.71     26.52 o
   0  15   6      454.45      441.17     30.31 o
   1  15   6      356.23      364.94     21.94 o
   2  15   6      339.70      383.40     19.30 o
   3  15   6      292.63      291.19     19.42 o
   4  15   6       10.04       52.23     21.76 o
   5  15   6      228.48      252.39     43.08 o
   6  15   6      313.90      324.64     51.30 o
  -6  16   6      225.88      216.60     44.08 o
  -5  16   6      180.93      132.97     31.01 o
  -4  16   6     2463.51     2449.50     51.38 o
  -3  16   6      309.20      293.17     30.50 o
  -2  16   6     1017.86      940.86     36.80 o
  -1  16   6       23.71       37.53     28.34 o
   0  16   6      315.92      363.93     30.98 o
   1  16   6      231.29      229.95     23.63 o
   2  16   6      154.52      161.16     18.95 o
   3  16   6       77.11      121.39     18.98 o
   4  16   6      101.60      126.99     23.94 o
   5  16   6      746.58      598.34     35.41 o
   6  16   6      264.25      318.32     33.85 o
  -6  17   6       23.82       19.90     32.74 o
  -5  17   6      467.83      497.98     36.73 o
  -4  17   6      512.24      638.58     37.37 o
  -3  17   6     1451.28     1405.30     44.02 o
  -2  17   6      454.12      391.93     33.08 o
  -1  17   6       22.02       32.94     29.23 o
   0  17   6        1.78        1.65     28.14 o
   1  17   6      434.84      466.10     39.10 o
   2  17   6     2093.07     2184.12     51.83 o
   3  17   6       67.46       71.68     19.73 o
   4  17   6      145.74      168.58     25.76 o
   5  17   6       19.23      -11.32     30.63 o
  -5  18   6      739.90      729.76     41.24 o
  -4  18   6        5.07        5.91     32.04 o
  -3  18   6      168.63      167.20     31.98 o
  -2  18   6     1011.42     1061.52     41.71 o
  -1  18   6        8.12      -12.28     32.31 o
   0  18   6      670.09      666.46     38.07 o
   1  18   6       30.99       11.74     31.56 o
   2  18   6      657.40      700.18     30.07 o
   3  18   6      656.54      677.10     30.54 o
   4  18   6      913.16      958.14     33.34 o
  -3  19   6      148.31      161.58     35.01 o
  -2  19   6      118.88      109.59     34.58 o
  -1  19   6      319.22      429.45     37.16 o
   0  19   6        1.53       10.62     32.70 o
   1  19   6      336.10      262.19     35.77 o
   2  19   6       93.21       96.56     26.42 o
 -11   0   7      697.25      681.78     68.80 o
  -9   0   7      806.20      855.94     52.92 o
  -7   0   7     6481.93     6620.41     87.86 o
  -5   0   7      618.10      775.00     14.84 o
  -3   0   7        2.28        4.98      7.95 o
  -1   0   7     6621.41     6146.94     25.21 o
   1   0   7      745.40      713.00     10.64 o
   3   0   7     1454.15     1316.58     15.90 o
   5   0   7     1541.51     1571.50     19.16 o
   7   0   7       72.06       96.48     13.28 o
   9   0   7     2165.11     2017.11     63.79 o
 -11   1   7       22.70       42.71     26.53 o
 -10   1   7      302.80      313.33     27.46 o
  -9   1   7     3195.63     3292.33     57.57 o
  -8   1   7        0.02        7.27     23.90 o
  -7   1   7     4234.71     4183.22     39.08 o
  -6   1   7     1952.22     1876.72     17.29 o
  -5   1   7      192.19      191.10      6.81 o
  -4   1   7     7829.40     8253.63     20.82 o
  -3   1   7      709.79      632.52      7.74 o
  -2   1   7    14024.66    15682.54     27.01 o
  -1   1   7    17757.81    17819.98     44.44 o
   0   1   7        0.01       10.86      6.63 o
   1   1   7    15708.41    15678.68     81.12 o
   2   1   7      145.95      143.03      5.79 o
   3   1   7     2158.26     2078.00     17.18 o
   4   1   7     1550.05     1382.46     12.73 o
   5   1   7     2945.69     2916.77     17.10 o
   6   1   7      426.73      426.82     10.35 o
   7   1   7     1763.10     1784.21     26.44 o
   8   1   7     1574.55     1773.42     26.63 o
   9   1   7     2693.55     2756.14     52.39 o
  10   1   7       16.00       -1.24     27.74 o
 -11   2   7        5.68       28.30     26.12 o
 -10   2   7      160.94      126.83     25.31 o
  -9   2   7     1932.42     1957.30     51.14 o
  -8   2   7      232.08      238.87     17.91 o
  -7   2   7     4263.53     4253.59     38.10 o
  -6   2   7        0.64       12.08      8.73 o
  -5   2   7     3343.42     3059.83     20.27 o
  -4   2   7     7040.76     7590.69     28.72 o
  -3   2   7     3785.25     4051.41     17.64 o
  -2   2   7       86.02      110.12      4.60 o
  -1   2   7     5161.30     5018.81     23.35 o
   0   2   7     3691.94     3963.57     19.95 o
   1   2   7      761.07      585.06      8.76 o
   2   2   7     1426.54     1262.66      9.58 o
   3   2   7      448.91      449.98      8.51 o
   4   2   7     2134.17     2322.95     14.38 o
   5   2   7        1.16       25.42      7.19 o
   6   2   7     5792.87     5803.52     32.15 o
   7   2   7      254.16      258.16     12.98 o
   8   2   7      139.54      114.03     16.54 o
   9   2   7      882.87      910.05     36.12 o
  10   2   7      853.46      881.43     37.78 o
 -11   3   7       16.63        7.35     26.62 o
 -10   3   7      139.88      144.73     25.88 o
  -9   3   7     4338.27     4517.68     75.97 o
  -8   3   7       94.50      102.82     17.06 o
  -7   3   7     5288.06     5185.91     62.16 o
  -6   3   7     1053.31      957.24     13.24 o
  -5   3   7       36.26       29.74      5.16 o
  -4   3   7     1211.71     1437.34     10.94 o
  -3   3   7    16283.43    17441.83     40.26 o
  -2   3   7       20.42       16.38      6.80 o
  -1   3   7     4818.10     4824.65     19.53 o
   0   3   7     1708.58     1903.68     11.83 o
   1   3   7     3811.45     3455.04     15.44 o
   2   3   7      544.15      528.97      7.25 o
   3   3   7    15161.82    15195.94     37.80 o
   4   3   7       10.22        6.79      6.16 o
   5   3   7      577.69      581.68      9.65 o
   6   3   7      352.52      334.57      9.69 o
   7   3   7      272.46      314.86     18.23 o
   8   3   7      630.43      602.44     20.18 o
   9   3   7     3856.99     3542.17     61.56 o
  10   3   7       41.71       37.44     27.77 o
 -11   4   7     1296.95     1301.22     37.69 o
 -10   4   7       18.01       28.59     25.81 o
  -9   4   7     6590.08     6541.45     48.92 o
  -8   4   7       15.02       37.56     17.60 o
  -7   4   7     6858.88     6794.52     38.46 o
  -6   4   7        3.60        9.87      9.70 o
  -5   4   7      162.41      175.13      6.22 o
  -4   4   7      628.20      625.58      9.32 o
  -3   4   7      980.77      891.76     11.76 o
  -2   4   7     2272.27     2184.52     13.69 o
  -1   4   7     4045.93     3912.05     25.91 o
   0   4   7       43.21       36.39      6.31 o
   1   4   7     6600.47     6350.76     20.53 o
   2   4   7      130.44      113.40      5.41 o
   3   4   7      526.50      514.18      7.22 o
   4   4   7      107.09      121.78      6.39 o
   5   4   7     2629.91     2508.22     15.31 o
   6   4   7     1692.00     1615.10     23.41 o
   7   4   7      624.81      599.90     20.63 o
   8   4   7        2.43       20.50     19.76 o
   9   4   7      670.25      636.46     27.40 o
  10   4   7       89.32       87.72     28.00 o
 -11   5   7     1281.00     1468.52     40.16 o
 -10   5   7     1165.07     1242.17     49.46 o
  -9   5   7     2768.43     2773.31     35.25 o
  -8   5   7        3.03       20.14     18.10 o
  -7   5   7      800.52      758.76     18.84 o
  -6   5   7      499.67      494.28     13.68 o
  -5   5   7     1365.36     1321.85     12.48 o
  -4   5   7     2684.29     2671.10     17.47 o
  -3   5   7        9.73       15.05      6.39 o
  -2   5   7     1116.00     1084.66     11.08 o
  -1   5   7    11603.27    11922.23     37.15 o
   0   5   7      971.44      969.67     10.05 o
   1   5   7    25680.19    25712.18     51.72 o
   2   5   7        1.49        5.56      4.46 o
   3   5   7     6070.57     6026.20     38.21 o
   4   5   7     2423.41     2337.06     12.98 o
   5   5   7       57.60       64.38     10.45 o
   6   5   7     1209.81     1239.43     21.86 o
   7   5   7      585.79      579.84     21.28 o
   8   5   7       69.61       65.38     19.66 o
   9   5   7     1500.54     1567.85     34.44 o
  10   5   7      114.71      107.73     27.94 o
 -10   6   7       40.18       58.98     21.18 o
  -9   6   7      329.01      305.55     21.34 o
  -8   6   7      327.81      329.10     19.72 o
  -7   6   7      533.77      494.61     19.20 o
  -6   6   7       86.04       68.55     12.29 o
  -5   6   7     2839.42     2732.52     17.62 o
  -4   6   7     1712.71     1685.18     13.48 o
  -3   6   7     3352.65     3192.57     18.42 o
  -2   6   7       45.70       55.72      7.67 o
  -1   6   7        9.33       12.13      6.95 o
   0   6   7     1244.21     1244.62     13.29 o
   1   6   7     3543.84     3818.19     29.24 o
   2   6   7     5113.90     5379.22     20.71 o
   3   6   7      378.10      417.12     10.31 o
   4   6   7      254.05      190.55      8.43 o
   5   6   7     1362.99     1314.66     22.73 o
   6   6   7      586.12      606.56     19.05 o
   7   6   7      271.89      286.02     17.91 o
   8   6   7       51.19       46.53     20.14 o
   9   6   7      972.24      963.34     30.00 o
  10   6   7       56.37       41.27     27.12 o
 -10   7   7      262.22      236.82     22.60 o
  -9   7   7     1615.52     1640.73     30.08 o
  -8   7   7      272.22      247.40     19.61 o
  -7   7   7       94.83       85.57     16.46 o
  -6   7   7        5.70       19.34     11.10 o
  -5   7   7      378.10      360.47      9.21 o
  -4   7   7      360.29      378.93      7.65 o
  -3   7   7    16021.03    16440.11     54.93 o
  -2   7   7      713.49      722.73      8.55 o
  -1   7   7    15184.36    14885.75     47.50 o
   0   7   7     2681.33     2864.18     20.82 o
   1   7   7     4049.62     3930.97     19.22 o
   2   7   7     1817.37     1507.99     34.77 o
   3   7   7      193.65      153.59      7.79 o
   4   7   7      831.23      809.89     11.17 o
   5   7   7        9.76       16.24     13.46 o
   6   7   7      810.16      773.82     19.90 o
   7   7   7     3503.36     3460.91     34.27 o
   8   7   7      283.97      255.84     22.11 o
   9   7   7     2836.96     2941.45     51.96 o
 -10   8   7      558.67      627.65     26.09 o
  -9   8   7     3797.02     3988.98     60.85 o
  -8   8   7        3.33       17.01     17.67 o
  -7   8   7     2978.62     2833.10     35.13 o
  -6   8   7     1075.72      969.18     22.90 o
  -5   8   7     1305.18     1325.35     15.24 o
  -4   8   7      937.13      912.68     12.55 o
  -3   8   7      237.40      297.95      7.11 o
  -2   8   7      775.63      639.19     13.17 o
  -1   8   7     1129.81     1166.59     10.45 o
   0   8   7      120.81      111.07      6.29 o
   1   8   7     5758.43     5823.14     25.21 o
   2   8   7      662.56      592.58     12.42 o
   3   8   7      528.45      569.50      9.68 o
   4   8   7       61.02       56.68      9.30 o
   5   8   7      221.92      209.71     17.88 o
   6   8   7     1574.19     1561.36     30.42 o
   7   8   7      200.60      176.56     17.45 o
   8   8   7       15.04       29.01     20.90 o
   9   8   7      979.15      832.42     30.32 o
 -10   9   7        4.90       37.85     21.63 o
  -9   9   7      816.96      889.09     33.59 o
  -8   9   7       42.73       52.63     18.19 o
  -7   9   7     7648.62     7745.37     86.12 o
  -6   9   7      603.92      628.32     15.54 o
  -5   9   7     3290.84     3309.37     35.66 o
  -4   9   7      473.88      502.19     12.75 o
  -3   9   7     1431.86     1552.77     15.21 o
  -2   9   7     5463.80     5608.47     29.83 o
  -1   9   7       54.02       68.47      5.84 o
   0   9   7      736.26      698.54      9.31 o
   1   9   7     4238.66     3906.08     24.99 o
   2   9   7      697.99      647.38     13.20 o
   3   9   7     9070.55     8909.64     45.20 o
   4   9   7     1586.45     1538.57     25.27 o
   5   9   7     2126.73     2142.51     26.78 o
   6   9   7     1233.21     1256.41     23.75 o
   7   9   7      608.82      606.61     20.79 o
   8   9   7       56.74       56.72     27.07 o
   9   9   7     1206.50     1118.83     40.60 o
  -9  10   7      823.86      784.78     25.51 o
  -8  10   7       15.09        1.00     17.92 o
  -7  10   7     3843.24     3875.12     37.37 o
  -6  10   7      954.05      875.25     17.26 o
  -5  10   7      124.94      136.67     13.48 o
  -4  10   7      458.77      458.18     11.93 o
  -3  10   7       36.19       32.73      8.74 o
  -2  10   7      345.67      294.80      7.75 o
  -1  10   7      227.07      193.41     10.44 o
   0  10   7       24.07        4.74      6.64 o
   1  10   7       61.80       75.38      5.77 o
   2  10   7     1032.04     1032.35     16.25 o
   3  10   7      262.88      291.87     12.90 o
   4  10   7      110.64      125.11      9.69 o
   5  10   7       13.42       15.53     14.41 o
   6  10   7     1323.09     1288.25     36.94 o
   7  10   7      998.54     1003.86     41.76 o
   8  10   7        5.45       -6.12     31.84 o
  -9  11   7      125.99      127.37     21.21 o
  -8  11   7       29.65       19.48     17.84 o
  -7  11   7     1225.96     1111.10     27.68 o
  -6  11   7      163.21      198.37     17.37 o
  -5  11   7      932.54     1045.61     19.42 o
  -4  11   7      967.13     1016.95     24.63 o
  -3  11   7     5456.91     5454.67     50.86 o
  -2  11   7      343.83      364.90     11.98 o
  -1  11   7     1248.40     1181.88     12.99 o
   0  11   7      973.16      895.07     14.17 o
   1  11   7     2102.45     2050.24     26.90 o
   2  11   7     4123.58     4128.94     28.24 o
   3  11   7     1108.96     1109.81     18.21 o
   4  11   7     1256.91     1264.36     17.47 o
   5  11   7     4052.36     4038.01     35.12 o
   6  11   7      969.69      939.15     29.65 o
   7  11   7     1504.37     1487.96     49.54 o
   8  11   7       32.54       13.59     38.03 o
  -9  12   7     1065.40     1038.55     33.42 o
  -8  12   7      115.04      115.25     23.80 o
  -7  12   7        9.37       12.09     21.24 o
  -6  12   7      604.12      594.16     25.23 o
  -5  12   7     1167.99     1138.99     27.90 o
  -4  12   7        5.16        7.82     14.73 o
  -3  12   7     1087.47     1011.39     25.02 o
  -2  12   7     1423.04     1366.19     25.79 o
  -1  12   7      967.85      887.93     19.80 o
   0  12   7     2161.65     2148.48     35.67 o
   1  12   7      466.18      464.92     18.69 o
   2  12   7       53.64       43.68     13.99 o
   3  12   7        6.14       12.82     14.27 o
   4  12   7     1494.12     1564.04     25.95 o
   5  12   7      154.33      154.79     17.23 o
   6  12   7       13.48       -4.17     20.31 o
   7  12   7      189.59      142.72     35.00 o
   8  12   7        5.67        4.05     35.51 o
  -8  13   7        2.22      -16.15     22.84 o
  -7  13   7     1867.29     1775.46     35.93 o
  -6  13   7        3.95        2.06     20.40 o
  -5  13   7       73.76       46.24     19.22 o
  -4  13   7      583.88      545.88     33.42 o
  -3  13   7     3034.51     3025.54     43.93 o
  -2  13   7      854.81      705.70     17.81 o
  -1  13   7      235.15      197.34     39.05 o
   0  13   7      468.96      448.10     24.20 o
   1  13   7     1509.03     1518.71     26.97 o
   2  13   7       31.73       41.46     15.14 o
   3  13   7     4846.14     4634.25     49.13 o
   4  13   7     1797.70     1833.64     32.69 o
   5  13   7      255.76      269.69     22.10 o
   6  13   7      775.75      754.37     34.27 o
   7  13   7      509.34      509.62     32.45 o
  -8  14   7      221.64      160.36     33.34 o
  -7  14   7      401.07      375.47     35.03 o
  -6  14   7      809.59      738.45     57.98 o
  -5  14   7      141.88      120.58     21.25 o
  -4  14   7     3216.49     3104.89     52.19 o
  -3  14   7      863.89      836.84     34.39 o
  -2  14   7     2168.78     2330.51     45.66 o
  -1  14   7     2118.45     2015.20     42.79 o
   0  14   7     2212.15     2258.60     57.76 o
   1  14   7       20.48        7.33     17.02 o
   2  14   7     2416.69     2407.68     29.04 o
   3  14   7      187.12      196.61     17.64 o
   4  14   7      424.62      454.18     24.82 o
   5  14   7      478.53      450.79     32.15 o
   6  14   7      200.99      210.20     24.16 o
   7  14   7        3.28       11.49     28.86 o
  -7  15   7       15.02       -4.50     30.67 o
  -6  15   7       84.92      114.00     30.69 o
  -5  15   7     2113.73     2275.06     77.33 o
  -4  15   7      331.63      393.32     45.95 o
  -3  15   7     2096.07     2014.82     93.14 o
  -2  15   7      519.08      561.27     33.25 o
  -1  15   7     1314.72     1241.61     76.33 o
   0  15   7       82.83       93.37     27.12 o
   1  15   7     1207.58     1183.79     70.04 o
   2  15   7        8.07        8.69     16.58 o
   3  15   7      314.90      336.71     19.59 o
   4  15   7        5.87       30.32     22.19 o
   5  15   7      483.99      495.18     33.55 o
   6  15   7      279.29      343.36     77.49 o
  -6  16   7        9.81      -12.92     31.96 o
  -5  16   7      137.87       94.19     29.99 o
  -4  16   7        0.89        5.30     29.88 o
  -3  16   7       47.15       23.01     28.68 o
  -2  16   7      256.34      249.17     31.44 o
  -1  16   7     2093.72     2242.46     47.52 o
   0  16   7      371.04      373.90     32.19 o
   1  16   7        6.42       -0.68     27.71 o
   2  16   7      116.41       98.37     22.54 o
   3  16   7       47.98       56.07     18.80 o
   4  16   7     5602.85     5703.58     56.29 o
   5  16   7       32.18       35.29     28.29 o
  -5  17   7      385.64      407.21     37.09 o
  -4  17   7      366.87      484.39     36.98 o
  -3  17   7      293.30      330.46     33.43 o
  -2  17   7      209.50      163.28     30.90 o
  -1  17   7      247.62      283.82     46.58 o
   0  17   7      173.05      174.32     31.20 o
   1  17   7     1098.61     1055.28     41.06 o
   2  17   7     1830.70     1940.90     81.21 o
   3  17   7     3331.79     3876.83     62.76 o
   4  17   7     4848.38     4990.08     55.25 o
  -4  18   7      212.12      230.16     42.05 o
  -3  18   7      656.97      736.70     95.03 o
  -2  18   7      185.92      166.38     32.87 o
  -1  18   7      147.24      160.20     32.63 o
   0  18   7        6.34        7.94     30.70 o
   1  18   7       68.98       69.27     31.61 o
   2  18   7       47.32       11.31     31.92 o
   3  18   7     1044.24     1239.30     49.60 o
  -2  19   7      263.69      311.26     36.09 o
  -1  19   7     1755.30     1722.96     67.39 o
   0  19   7     1052.16     1113.23     45.38 o
   1  19   7       33.78       45.61     33.62 o
 -10   0   8     1135.77     1226.20     61.31 o
  -8   0   8        0.85       37.48     34.31 o
  -6   0   8     6371.46     6221.53     61.61 o
  -4   0   8    10299.75    10379.13     41.77 o
  -2   0   8     2412.56     2982.88     47.48 o
   0   0   8     1310.18     1592.64     21.42 o
   2   0   8     1589.45     1657.38     11.84 o
   4   0   8    17845.19    17588.37     53.53 o
   6   0   8       21.09       25.71     11.73 o
   8   0   8      752.53      790.50     31.95 o
  10   0   8      369.46      484.78     47.71 o
 -11   1   8      293.76      323.86     30.16 o
 -10   1   8      137.44      175.96     27.22 o
  -9   1   8       61.55       99.33     24.04 o
  -8   1   8     1914.25     1907.33     41.79 o
  -7   1   8      502.99      524.27     22.57 o
  -6   1   8     3095.61     3028.11     21.33 o
  -5   1   8      324.20      392.29      7.34 o
  -4   1   8    18059.52    18638.44     43.07 o
  -3   1   8        0.59       27.13      5.59 o
  -2   1   8      121.33       74.31      6.31 o
  -1   1   8     3659.45     3509.72     17.43 o
   0   1   8     1546.18     1709.52     12.84 o
   1   1   8     4370.34     4716.41     17.96 o
   2   1   8     1718.92     1536.04     10.21 o
   3   1   8     1502.70     1540.02     15.64 o
   4   1   8     2005.42     1881.86     23.14 o
   5   1   8      113.73      118.24      8.15 o
   6   1   8        6.26       12.36      8.52 o
   7   1   8       28.01       39.71     12.45 o
   8   1   8      890.20      872.84     29.29 o
   9   1   8      129.12      115.78     27.61 o
  10   1   8      927.00      986.46     40.09 o
 -11   2   8      173.22      233.82     29.24 o
 -10   2   8       13.54       19.02     26.35 o
  -9   2   8       70.89       79.04     23.73 o
  -8   2   8     1895.56     1849.04     28.15 o
  -7   2   8      150.82      127.30     15.48 o
  -6   2   8      688.41      652.06     12.30 o
  -5   2   8      559.43      492.92     10.98 o
  -4   2   8      286.00      326.05      6.99 o
  -3   2   8     1920.16     2101.79     11.08 o
  -2   2   8      766.47      787.96      9.58 o
  -1   2   8      419.18      432.59      7.20 o
   0   2   8       28.15        9.22      7.20 o
   1   2   8     2824.43     3204.40     21.75 o
   2   2   8    21104.95    21220.45     68.55 o
   3   2   8      287.36      280.88      6.76 o
   4   2   8     8169.43     8213.69     32.39 o
   5   2   8      973.98     1002.46     11.88 o
   6   2   8     2119.54     2072.39     20.42 o
   7   2   8       83.17       71.79     16.11 o
   8   2   8      202.34      186.67     18.01 o
   9   2   8       19.16       -4.35     26.26 o
  10   2   8      694.28      760.39     44.54 o
 -11   3   8        1.44       13.03     27.90 o
 -10   3   8      455.77      471.17     30.86 o
  -9   3   8       94.33       95.76     20.96 o
  -8   3   8      945.55      933.80     24.01 o
  -7   3   8      399.81      394.84     17.88 o
  -6   3   8     1374.38     1278.15     17.28 o
  -5   3   8        2.88        5.39      6.58 o
  -4   3   8    15005.35    14888.01     46.97 o
  -3   3   8      280.90      274.80      8.22 o
  -2   3   8     1461.17     1386.24     11.65 o
  -1   3   8     1279.88     1204.45     14.44 o
   0   3   8     1798.13     1719.62     21.68 o
   1   3   8      104.83      128.74      7.87 o
   2   3   8      234.59      317.84      7.69 o
   3   3   8     3053.79     3004.46     14.15 o
   4   3   8     1402.91     1402.37     14.61 o
   5   3   8        1.22        1.90      7.41 o
   6   3   8     7306.23     6992.53     38.41 o
   7   3   8      546.31      466.50     21.31 o
   8   3   8      924.13      854.59     23.78 o
   9   3   8       27.51        7.02     22.53 o
  10   3   8      133.26      119.66     30.03 o
 -11   4   8       18.04       57.12     32.23 o
 -10   4   8      113.20      106.29     27.29 o
  -9   4   8      172.83      155.68     20.24 o
  -8   4   8      620.91      646.10     22.47 o
  -7   4   8      398.24      434.92     19.62 o
  -6   4   8       18.48       25.61     11.19 o
  -5   4   8     1219.86     1102.77     11.57 o
  -4   4   8     2173.06     2072.73     13.72 o
  -3   4   8     2683.42     2647.02     16.41 o
  -2   4   8     1793.93     1795.82     16.30 o
  -1   4   8     5975.58     5792.35     20.82 o
   0   4   8       95.19       38.39      6.39 o
   1   4   8       43.32       17.71      6.29 o
   2   4   8     6100.86     6156.28     27.50 o
   3   4   8        7.51        2.75      5.52 o
   4   4   8     6992.79     6844.17     23.06 o
   5   4   8      914.18      971.78     12.02 o
   6   4   8       21.92       39.37     16.61 o
   7   4   8       38.29       44.56     16.21 o
   8   4   8     2407.90     2276.34     30.08 o
   9   4   8      594.97      616.24     27.37 o
  10   4   8      956.04      943.85     38.38 o
 -11   5   8      536.99      635.63     45.13 o
 -10   5   8      174.96      202.93     22.59 o
  -9   5   8      160.53      133.97     20.44 o
  -8   5   8      759.63      752.51     23.21 o
  -7   5   8      539.13      512.88     20.10 o
  -6   5   8      788.67      699.39     15.70 o
  -5   5   8      606.85      587.43     10.18 o
  -4   5   8     5480.12     5402.19     25.57 o
  -3   5   8      452.23      408.49      9.07 o
  -2   5   8      499.94      393.62      9.10 o
  -1   5   8     3257.37     3278.29     16.65 o
   0   5   8      350.57      301.43      7.85 o
   1   5   8      278.92      370.77      8.10 o
   2   5   8     5059.30     4801.07     37.51 o
   3   5   8     1606.06     1645.93     10.68 o
   4   5   8     2714.32     2491.64     29.13 o
   5   5   8     5702.13     5476.56     88.20 o
   6   5   8     1090.67     1042.90     21.79 o
   7   5   8      431.11      417.46     19.10 o
   8   5   8      137.45      134.47     21.07 o
   9   5   8      565.84      562.19     27.29 o
 -10   6   8      366.28      327.53     24.15 o
  -9   6   8     1740.28     1784.38     41.98 o
  -8   6   8      647.43      598.57     25.64 o
  -7   6   8        9.27       22.75     16.11 o
  -6   6   8     2738.81     2560.63     23.14 o
  -5   6   8      647.53      627.10     11.37 o
  -4   6   8      519.04      538.51     10.80 o
  -3   6   8      958.87     1007.71     13.78 o
  -2   6   8       46.86       69.46      8.01 o
  -1   6   8      178.65      199.21      8.07 o
   0   6   8     1511.01     1623.15     13.10 o
   1   6   8     1211.12     1116.76     10.49 o
   2   6   8    21913.65    22979.07     92.15 o
   3   6   8        1.17        0.14      3.78 o
   4   6   8    10165.05     9818.83     52.32 o
   5   6   8        0.30       15.17     13.64 o
   6   6   8      112.24      138.27     15.93 o
   7   6   8     1235.05     1283.34     25.06 o
   8   6   8      545.93      482.90     24.53 o
   9   6   8        1.23        7.53     22.39 o
 -10   7   8     2095.77     2187.87     36.79 o
  -9   7   8      846.49      894.92     26.09 o
  -8   7   8      498.47      464.36     21.58 o
  -7   7   8     3153.32     3267.70     34.27 o
  -6   7   8       22.04       35.98     13.64 o
  -5   7   8     3121.35     3222.71     20.13 o
  -4   7   8     2016.75     1919.60     15.94 o
  -3   7   8      861.98      791.23     11.24 o
  -2   7   8      179.25      181.97      9.70 o
  -1   7   8       17.98       19.26      7.19 o
   0   7   8     7095.16     7002.22     37.67 o
   1   7   8     6505.63     6656.93     27.54 o
   2   7   8     1012.82      903.08     21.91 o
   3   7   8     1053.94     1131.10     14.26 o
   4   7   8       12.23       31.74     11.63 o
   5   7   8     1469.19     1421.42     23.24 o
   6   7   8      918.58      957.95     21.81 o
   7   7   8      186.11      144.55     17.67 o
   8   7   8      156.19      159.82     22.49 o
   9   7   8       50.09       59.41     25.28 o
 -10   8   8      336.39      324.94     24.21 o
  -9   8   8      142.82      158.41     21.58 o
  -8   8   8      669.06      616.70     22.26 o
  -7   8   8        0.51        1.00     16.70 o
  -6   8   8      826.81      811.82     21.18 o
  -5   8   8      298.06      279.51     12.58 o
  -4   8   8     2501.84     2476.70     18.79 o
  -3   8   8     1879.09     1959.48     15.82 o
  -2   8   8     2561.73     2650.42     16.39 o
  -1   8   8      205.36      199.02      6.51 o
   0   8   8      359.38      324.64      7.91 o
   1   8   8     3833.73     3772.30     19.53 o
   2   8   8     4380.76     4047.16     84.67 o
   3   8   8       58.00       75.41     13.58 o
   4   8   8     3428.46     3433.95     27.87 o
   5   8   8      335.85      352.76     16.96 o
   6   8   8      583.52      597.65     19.82 o
   7   8   8     2578.31     2724.39     32.45 o
   8   8   8      665.19      648.27     50.83 o
   9   8   8      129.86       51.77     24.54 o
 -10   9   8      172.53      197.80     27.54 o
  -9   9   8     2546.50     2650.32     36.61 o
  -8   9   8     1398.04     1439.93     28.09 o
  -7   9   8      490.25      528.08     21.35 o
  -6   9   8     5850.04     5986.51     42.50 o
  -5   9   8     3990.32     3875.75     27.22 o
  -4   9   8     3981.64     3906.56     23.92 o
  -3   9   8        1.54       -5.25      8.66 o
  -2   9   8      911.80      917.58     24.87 o
  -1   9   8     3388.51     3279.45     16.61 o
   0   9   8       21.63       27.26      6.35 o
   1   9   8      518.94      446.52     10.13 o
   2   9   8     1256.15     1239.67     18.99 o
   3   9   8     1842.04     1871.12     43.18 o
   4   9   8      335.45      318.84     14.76 o
   5   9   8     3805.23     3698.88     33.77 o
   6   9   8      918.10      931.31     29.27 o
   7   9   8       64.68       56.25     17.30 o
   8   9   8        2.99       38.90     21.52 o
   9   9   8      270.61      219.78     45.53 o
  -9  10   8      110.55      103.69     20.88 o
  -8  10   8      140.25      128.37     19.60 o
  -7  10   8       95.97       73.66     17.90 o
  -6  10   8     1103.59     1114.67     25.25 o
  -5  10   8      891.51      901.68     24.78 o
  -4  10   8       79.16       62.25      9.93 o
  -3  10   8      113.71      122.62      9.74 o
  -2  10   8      513.08      511.71     12.58 o
  -1  10   8     2761.49     2654.87     23.57 o
   0  10   8     1353.83     1269.00     11.96 o
   1  10   8     1710.38     1771.06     22.19 o
   2  10   8      579.71      566.62     16.83 o
   3  10   8       20.45       20.16     13.86 o
   4  10   8     2671.10     2613.85     28.19 o
   5  10   8       85.02       72.63     21.46 o
   6  10   8     1288.42     1271.38     31.96 o
   7  10   8      338.11      348.94     26.25 o
   8  10   8     1431.02     1497.39     47.27 o
  -9  11   8      178.58      189.62     22.20 o
  -8  11   8      981.48     1009.91     26.74 o
  -7  11   8       77.87       59.90     17.85 o
  -6  11   8      549.97      480.65     24.37 o
  -5  11   8      157.22      137.65     20.03 o
  -4  11   8      362.10      375.08     35.47 o
  -3  11   8       67.75       49.74     11.21 o
  -2  11   8     6411.44     6138.45     51.07 o
  -1  11   8      888.92      877.17     15.02 o
   0  11   8       16.11       13.54     12.81 o
   1  11   8      726.85      772.35     18.05 o
   2  11   8      863.33      867.13     19.44 o
   3  11   8        5.99        9.20     14.41 o
   4  11   8       47.15       64.03     19.06 o
   5  11   8       24.21       27.31     16.03 o
   6  11   8     1183.48     1103.42     31.86 o
   7  11   8        0.26       57.76     34.74 o
   8  11   8       25.79       56.01     40.25 o
  -8  12   8        9.24        8.75     22.64 o
  -7  12   8      933.43      940.97     36.83 o
  -6  12   8       11.73        1.61     20.11 o
  -5  12   8       30.88       26.85     19.86 o
  -4  12   8     2268.33     2342.82     44.87 o
  -3  12   8    15265.56    14537.10    150.62 o
  -2  12   8     1404.35     1207.26     31.25 o
  -1  12   8      540.69      559.72     41.89 o
   0  12   8      234.24      240.11     25.03 o
   1  12   8      244.46      224.99     16.74 o
   2  12   8     1318.78     1259.60     22.62 o
   3  12   8      566.98      583.78     19.64 o
   4  12   8     1853.72     1770.74     27.27 o
   5  12   8        1.72        3.16     17.07 o
   6  12   8      989.77     1023.58     28.23 o
   7  12   8     1674.17     1803.82     53.08 o
  -8  13   8     1046.14     1065.11     33.30 o
  -7  13   8      267.61      254.45     24.60 o
  -6  13   8     3109.91     3232.73     68.89 o
  -5  13   8      632.48      607.42     37.79 o
  -4  13   8       38.47       46.26     25.84 o
  -3  13   8      795.73      698.57     37.54 o
  -2  13   8        2.10       22.96     31.08 o
  -1  13   8      537.32      542.28     29.51 o
   0  13   8      479.43      403.82     27.80 o
   1  13   8      438.83      429.14     29.15 o
   2  13   8      415.75      353.96     20.40 o
   3  13   8      163.23      136.44     19.54 o
   4  13   8      410.15      427.38     23.04 o
   5  13   8      462.42      503.79     35.38 o
   6  13   8        2.91       46.03     28.47 o
   7  13   8      194.61      241.84     30.75 o
  -7  14   8      602.15      561.90     37.83 o
  -6  14   8        1.66       -7.76     22.08 o
  -5  14   8       95.44       72.04     21.13 o
  -4  14   8     1644.72     1522.03     42.11 o
  -3  14   8     1898.59     1893.84     44.27 o
  -2  14   8     1809.51     1813.91     43.10 o
  -1  14   8      638.12      484.98     39.60 o
   0  14   8      579.64      525.64     31.13 o
   1  14   8       26.89        5.85     25.42 o
   2  14   8     2147.03     2103.01     32.92 o
   3  14   8     1255.45     1282.90     29.35 o
   4  14   8     1275.14     1247.24     30.59 o
   5  14   8      152.67      186.11     23.79 o
   6  14   8     1492.02     1538.67     70.58 o
  -7  15   8     1086.84     1075.10     56.49 o
  -6  15   8      404.53      403.96     34.32 o
  -5  15   8        3.29        6.84     29.61 o
  -4  15   8      137.45       86.94     32.72 o
  -3  15   8      525.76      459.71     32.69 o
  -2  15   8     2980.50     3039.99     62.85 o
  -1  15   8        9.42       -1.29     26.66 o
   0  15   8      305.07      335.58     30.88 o
   1  15   8      427.89      431.52     31.95 o
   2  15   8      120.40      132.83     28.52 o
   3  15   8       70.92       87.33     21.70 o
   4  15   8        2.67       11.21     21.58 o
   5  15   8      469.04      552.69     33.50 o
   6  15   8       31.95       -3.00     46.08 o
  -6  16   8        1.08      -27.91     31.74 o
  -5  16   8       33.21       55.74     30.59 o
  -4  16   8       10.39        2.00     30.02 o
  -3  16   8     1150.10     1172.68     40.83 o
  -2  16   8     2366.77     2444.14     50.53 o
  -1  16   8        2.08       10.78     28.66 o
   0  16   8     2064.19     2106.29     47.95 o
   1  16   8      172.96      156.38     31.05 o
   2  16   8      599.70      584.42     35.39 o
   3  16   8       50.35       40.02     30.15 o
   4  16   8        6.21       29.19     31.17 o
   5  16   8      234.74      211.07     31.53 o
  -5  17   8      944.71      902.13     42.41 o
  -4  17   8       49.82       34.67     30.99 o
  -3  17   8      135.66      145.11     32.69 o
  -2  17   8       43.25       63.45     30.43 o
  -1  17   8      637.68      609.06     37.19 o
   0  17   8       11.62        1.07     29.50 o
   1  17   8       43.52       70.15     30.67 o
   2  17   8      657.40      594.52     37.10 o
   3  17   8       91.93      154.38     32.61 o
   4  17   8       99.51      155.23     34.72 o
  -4  18   8     2426.80     2569.71     56.85 o
  -3  18   8      569.81      519.43     38.13 o
  -2  18   8      300.87      312.39     35.51 o
  -1  18   8      210.20      199.34     33.06 o
   0  18   8        7.86        9.74     31.19 o
   1  18   8      248.40      220.99     35.05 o
   2  18   8      323.37      329.56     37.30 o
   3  18   8       78.85      111.76     34.68 o
  -1  19   8       27.81       -3.23     33.48 o
   0  19   8     1532.88     1676.80     77.88 o
 -11   0   9     1609.56     1785.57     52.66 o
  -9   0   9      722.67      717.56     50.91 o
  -7   0   9      725.82      768.68     25.59 o
  -5   0   9     3091.42     3135.53     21.11 o
  -3   0   9    28827.72    28170.33    134.02 o
  -1   0   9     6593.00     6055.85     25.13 o
   1   0   9     2485.81     2300.21     17.83 o
   3   0   9      765.98      806.17     18.15 o
   5   0   9      188.58      178.44     13.32 o
   7   0   9     4937.57     5269.83    133.81 o
   9   0   9     1390.04     1511.89     59.90 o
 -11   1   9      359.77      410.39     45.90 o
 -10   1   9       50.52       65.24     28.08 o
  -9   1   9      497.03      480.57     27.13 o
  -8   1   9      532.09      540.85     33.90 o
  -7   1   9      535.31      492.60     20.73 o
  -6   1   9       92.34       62.30     15.21 o
  -5   1   9      116.54      156.23      7.10 o
  -4   1   9      459.22      481.97      8.00 o
  -3   1   9     1245.07     1207.57     10.03 o
  -2   1   9      238.57      345.67      7.18 o
  -1   1   9       21.46       41.38      6.07 o
   0   1   9     3378.91     3552.34     18.27 o
   1   1   9     7765.23     8233.42     34.33 o
   2   1   9      393.61      353.41      6.79 o
   3   1   9     6114.62     5854.49     40.99 o
   4   1   9      298.01      252.04      8.75 o
   5   1   9     2849.00     2832.47     18.48 o
   6   1   9       69.69       74.23      9.09 o
   7   1   9     4893.23     4802.49     49.17 o
   8   1   9      112.15      138.94     17.84 o
   9   1   9      229.23      245.55     30.34 o
 -11   2   9      960.70     1023.96     38.55 o
 -10   2   9      425.31      410.12     30.49 o
  -9   2   9       71.38       72.51     23.75 o
  -8   2   9       29.90       53.76     19.72 o
  -7   2   9     4049.35     4152.98     62.59 o
  -6   2   9        8.24       10.83     13.63 o
  -5   2   9    10872.25    11191.43     51.37 o
  -4   2   9        0.11       -0.68      5.69 o
  -3   2   9     2607.66     2308.00     15.54 o
  -2   2   9     3075.48     3192.39     16.73 o
  -1   2   9    10898.41    11320.73     48.30 o
   0   2   9      290.09      435.29      8.50 o
   1   2   9      283.78      217.66      6.88 o
   2   2   9      391.20      354.73      8.58 o
   3   2   9     2111.80     1846.02     12.05 o
   4   2   9        0.21        0.52      7.17 o
   5   2   9     1794.11     1755.54     15.23 o
   6   2   9      515.09      508.32     14.61 o
   7   2   9     1228.67     1333.52     25.52 o
   8   2   9      130.31      117.85     18.20 o
   9   2   9        7.40        2.66     22.69 o
 -11   3   9      612.29      624.30     47.92 o
 -10   3   9       70.87      107.20     27.54 o
  -9   3   9      484.98      514.29     22.80 o
  -8   3   9      405.88      393.23     20.45 o
  -7   3   9      420.55      424.35     21.71 o
  -6   3   9     4209.13     4199.00     35.68 o
  -5   3   9     5431.48     5389.65     49.71 o
  -4   3   9      900.91      837.96     10.74 o
  -3   3   9     3660.80     3700.34     19.34 o
  -2   3   9        6.64        7.09      7.13 o
  -1   3   9       91.01       88.46      5.56 o
   0   3   9     2274.37     2284.40     17.12 o
   1   3   9      212.54      226.98      9.47 o
   2   3   9     3184.59     2936.19     63.21 o
   3   3   9     1247.21     1213.49     10.54 o
   4   3   9      234.74      220.18      8.31 o
   5   3   9     7903.13     8072.81     37.58 o
   6   3   9     7588.25     7414.09     45.51 o
   7   3   9     4595.36     4503.74     43.57 o
   8   3   9       85.63       69.81     18.37 o
   9   3   9      239.39      209.23     24.38 o
 -10   4   9      316.60      359.86     28.65 o
  -9   4   9     2065.18     2055.41     31.98 o
  -8   4   9       67.32       73.46     18.39 o
  -7   4   9       16.93       26.37     16.42 o
  -6   4   9     1451.98     1352.47     33.12 o
  -5   4   9    10522.87    10610.49     68.17 o
  -4   4   9     5090.90     5191.69     37.55 o
  -3   4   9    11322.70    10961.43     44.47 o
  -2   4   9      423.75      446.67      9.22 o
  -1   4   9     5463.19     5436.62     33.00 o
   0   4   9      250.42      298.74      8.11 o
   1   4   9      954.67      946.52     10.86 o
   2   4   9     1855.91     1787.12     13.30 o
   3   4   9     2397.54     2371.03     13.61 o
   4   4   9     1116.88     1098.36     10.63 o
   5   4   9       41.44       56.06     11.34 o
   6   4   9      202.73      202.65     16.94 o
   7   4   9      976.28     1030.04     30.07 o
   8   4   9      432.23      317.90     20.10 o
   9   4   9      142.42      152.51     24.03 o
 -10   5   9       17.61        8.58     21.52 o
  -9   5   9        1.67       21.99     19.59 o
  -8   5   9      435.33      400.81     21.72 o
  -7   5   9       21.77       23.77     16.08 o
  -6   5   9      180.94      166.80     16.20 o
  -5   5   9     2649.67     2597.32     17.36 o
  -4   5   9      170.05      147.39      8.15 o
  -3   5   9     3013.47     2976.06     19.93 o
  -2   5   9      788.24      800.44     16.63 o
  -1   5   9      544.17      547.31      9.44 o
   0   5   9     4808.10     4880.39     26.81 o
   1   5   9     1315.47     1365.87     11.92 o
   2   5   9      200.09      160.00      7.29 o
   3   5   9    11857.92    11909.98     41.22 o
   4   5   9       27.04       27.62      7.37 o
   5   5   9      185.43      190.34     15.47 o
   6   5   9     2170.87     2165.81     40.23 o
   7   5   9     1655.64     1649.55     36.63 o
   8   5   9      596.96      557.59     26.28 o
   9   5   9      539.73      539.96     27.47 o
 -10   6   9      433.81      380.95     24.57 o
  -9   6   9     4177.11     4413.34     43.81 o
  -8   6   9     2017.40     2014.25     33.52 o
  -7   6   9       12.21       -2.37     17.45 o
  -6   6   9     2731.37     2567.93     29.70 o
  -5   6   9       31.03       33.97      9.78 o
  -4   6   9       73.75       59.56      8.30 o
  -3   6   9     8588.76     8317.65     62.55 o
  -2   6   9      723.96      706.07     10.74 o
  -1   6   9     3876.77     3820.94     27.26 o
   0   6   9       25.78       16.26      6.86 o
   1   6   9     2143.02     1956.35     13.64 o
   2   6   9     1237.01     1148.77     11.00 o
   3   6   9      236.65      195.57      6.85 o
   4   6   9     1334.82     1310.56     18.40 o
   5   6   9       18.89        1.18     14.70 o
   6   6   9      342.33      328.87     22.63 o
   7   6   9      738.07      856.59     22.78 o
   8   6   9      495.90      574.71     27.08 o
   9   6   9        0.65       13.36     23.01 o
 -10   7   9     1322.16     1319.16     31.28 o
  -9   7   9     1881.61     1823.86     33.30 o
  -8   7   9        0.69       30.51     18.04 o
  -7   7   9       43.45       54.71     17.79 o
  -6   7   9      545.31      585.85     19.81 o
  -5   7   9      537.30      527.79     13.02 o
  -4   7   9     1119.77     1100.21     13.27 o
  -3   7   9        0.96        5.15      7.59 o
  -2   7   9     2471.62     2524.36     22.60 o
  -1   7   9      306.52      349.05      9.32 o
   0   7   9     5365.06     5334.67     24.88 o
   1   7   9     4571.87     4830.73     29.67 o
   2   7   9        6.86       18.28      5.33 o
   3   7   9     1147.75      999.51     46.09 o
   4   7   9      742.52      745.36     15.99 o
   5   7   9      244.14      254.43     16.12 o
   6   7   9       30.88       32.09     16.03 o
   7   7   9     4147.72     3911.81     52.05 o
   8   7   9      309.63      291.95     24.39 o
   9   7   9      191.87      251.12     28.40 o
 -10   8   9      396.53      427.35     26.10 o
  -9   8   9        7.81       15.88     20.30 o
  -8   8   9      294.04      274.27     20.45 o
  -7   8   9     1449.80     1526.12     27.18 o
  -6   8   9        3.06        0.55     15.94 o
  -5   8   9     6141.35     6119.69     35.93 o
  -4   8   9      655.48      634.66     12.00 o
  -3   8   9     4518.53     4434.44     29.74 o
  -2   8   9       61.07       49.77      8.67 o
  -1   8   9     7651.77     7477.75     56.00 o
   0   8   9     2386.62     2314.39     18.24 o
   1   8   9     1656.82     1623.49     15.47 o
   2   8   9      117.06      106.81     15.62 o
   3   8   9      663.25      681.35     34.25 o
   4   8   9      215.76      204.01     13.56 o
   5   8   9     1078.36     1044.00     22.16 o
   6   8   9      235.99      239.74     17.89 o
   7   8   9      997.11     1014.13     24.78 o
   8   8   9      414.12      476.05     26.93 o
  -9   9   9       17.62       26.15     20.82 o
  -8   9   9        9.60       16.06     19.18 o
  -7   9   9      601.27      528.19     21.65 o
  -6   9   9        8.26       13.43     20.91 o
  -5   9   9        1.40       19.01     17.45 o
  -4   9   9      332.01      314.96     11.68 o
  -3   9   9     2102.41     2032.07     17.00 o
  -2   9   9     1340.29     1319.57     15.24 o
  -1   9   9     2789.96     2757.41     18.52 o
   0   9   9       20.32        0.77      7.54 o
   1   9   9     1043.07     1010.87     27.14 o
   2   9   9     1845.22     1943.99     42.05 o
   3   9   9      252.73      265.20     18.25 o
   4   9   9      276.69      295.78     14.42 o
   5   9   9     1972.79     2005.88     27.77 o
   6   9   9       50.78       65.39     16.33 o
   7   9   9     1401.71     1456.21     27.92 o
   8   9   9     2449.70     2607.56     87.50 o
  -9  10   9      522.92      598.76     25.65 o
  -8  10   9     2670.91     2682.71     36.26 o
  -7  10   9     1103.13     1038.85     25.05 o
  -6  10   9        9.88       22.09     17.16 o
  -5  10   9     4849.40     4887.77     43.59 o
  -4  10   9        1.35       -1.65     16.67 o
  -3  10   9     6824.31     6544.65     40.87 o
  -2  10   9     3472.66     3320.50     52.63 o
  -1  10   9      177.53      169.65     10.86 o
   0  10   9        6.37        3.24     11.38 o
   1  10   9      657.89      663.04     16.29 o
   2  10   9     9279.64     9322.64     53.47 o
   3  10   9     1255.13     1218.12     37.47 o
   4  10   9      669.42      663.30     23.68 o
   5  10   9      239.32      310.39     30.02 o
   6  10   9        1.53        0.65     21.62 o
   7  10   9     1098.86     1106.63     32.89 o
   8  10   9     2493.01     2378.72     56.77 o
  -9  11   9      559.35      509.63     30.00 o
  -8  11   9      243.25      238.05     25.65 o
  -7  11   9      294.97      272.34     26.70 o
  -6  11   9      812.51      796.42     27.58 o
  -5  11   9      456.56      434.49     35.69 o
  -4  11   9        0.66      -21.84     21.84 o
  -3  11   9     1620.11     1635.99     24.05 o
  -2  11   9       11.37       15.44     12.56 o
  -1  11   9       61.25       39.02     14.35 o
   0  11   9      188.76      221.27     19.44 o
   1  11   9      487.84      478.49     16.47 o
   2  11   9       86.60      116.99     14.82 o
   3  11   9     2329.07     2303.96     32.65 o
   4  11   9        1.21        5.57     19.32 o
   5  11   9     1363.34     1361.72     24.66 o
   6  11   9        1.97       10.50     22.86 o
   7  11   9     4097.17     4214.49    164.06 o
  -8  12   9      139.43      133.04     25.17 o
  -7  12   9     1286.46     1298.88     42.26 o
  -6  12   9       73.86      101.52     21.72 o
  -5  12   9      121.29      128.38     27.62 o
  -4  12   9        5.93      -23.23     23.23 o
  -3  12   9     7123.53     6825.82    122.88 o
  -2  12   9      135.00      121.13     17.03 o
  -1  12   9      763.63      743.91     31.12 o
   0  12   9     1946.54     1899.05     39.41 o
   1  12   9      471.04      445.46     23.03 o
   2  12   9      205.00      187.96     16.15 o
   3  12   9        9.41        1.56     15.31 o
   4  12   9      707.42      683.70     24.76 o
   5  12   9      765.33      798.82     26.32 o
   6  12   9       32.04       31.42     20.72 o
   7  12   9      128.66      214.87     35.95 o
  -8  13   9        4.45       16.66     25.31 o
  -7  13   9       78.51       48.21     22.95 o
  -6  13   9      889.04      856.11     29.63 o
  -5  13   9        3.28      -19.58     20.87 o
  -4  13   9       57.13       38.10     27.06 o
  -3  13   9      550.92      641.07     32.92 o
  -2  13   9     1207.94     1262.55     37.05 o
  -1  13   9      321.15      361.73     28.41 o
   0  13   9     1329.12     1226.53     54.78 o
   1  13   9     6107.20     6247.75     65.66 o
   2  13   9      336.51      354.91     45.19 o
   3  13   9      298.54      289.99     18.45 o
   4  13   9      153.13      164.15     22.42 o
   5  13   9       79.53       83.97     26.32 o
   6  13   9      136.68      161.07     22.79 o
  -7  14   9      116.98       80.86     32.22 o
  -6  14   9       89.00      101.27     23.99 o
  -5  14   9     1341.16     1321.83     32.58 o
  -4  14   9      676.41      596.81     33.65 o
  -3  14   9     2436.63     2304.66     47.81 o
  -2  14   9       49.08       57.81     27.36 o
  -1  14   9     1619.24     1550.68     45.49 o
   0  14   9       21.05       74.56     26.44 o
   1  14   9      750.18      835.91     61.76 o
   2  14   9     1664.11     1735.88     80.33 o
   3  14   9      714.57      683.69     34.11 o
   4  14   9       24.86       54.41     21.53 o
   5  14   9      343.40      365.66     31.77 o
   6  14   9      457.23      421.60    120.58 o
  -6  15   9      213.18      231.70     34.02 o
  -5  15   9        6.68       -2.91     30.00 o
  -4  15   9      254.34      220.27     32.33 o
  -3  15   9      505.20      567.53     34.95 o
  -2  15   9      349.20      218.39     29.81 o
  -1  15   9      351.72      317.56     31.69 o
   0  15   9        3.88        6.23     27.10 o
   1  15   9       19.83       12.84     28.13 o
   2  15   9       28.81       10.40     29.37 o
   3  15   9       84.35       60.49     29.67 o
   4  15   9       60.46       35.36     37.62 o
   5  15   9      806.63      780.55     42.46 o
  -6  16   9       65.62       53.41     33.06 o
  -5  16   9       61.02       90.76     35.99 o
  -4  16   9      407.00      408.72     35.13 o
  -3  16   9      368.68      362.79     34.64 o
  -2  16   9       34.59       63.93     29.81 o
  -1  16   9      106.29       67.02     29.45 o
   0  16   9      267.22      241.84     31.65 o
   1  16   9     1598.30     1636.46     49.00 o
   2  16   9      414.71      421.47     40.68 o
   3  16   9     2633.47     2794.28     55.59 o
   4  16   9        4.24       43.44     32.81 o
  -5  17   9        0.54      -13.10     32.98 o
  -4  17   9      162.81      177.51     34.77 o
  -3  17   9      484.01      442.37     36.95 o
  -2  17   9        1.02      -31.19     31.19 o
  -1  17   9      477.43      548.32     37.37 o
   0  17   9      288.69      313.74     34.16 o
   1  17   9     1125.27     1149.14     89.89 o
   2  17   9        1.00       15.90     31.07 o
   3  17   9      384.96      378.04     39.70 o
  -3  18   9      402.26      300.89     36.22 o
  -2  18   9      415.09      381.68     37.03 o
  -1  18   9      986.87     1058.07    110.09 o
   0  18   9      288.12      244.25     35.14 o
   1  18   9      171.99      183.63     34.88 o
   2  18   9     1002.67     1097.17     45.66 o
 -10   0  10     1274.70     1266.38     54.18 o
  -8   0  10     2574.42     2697.95     71.27 o
  -6   0  10     1821.01     1716.59     21.00 o
  -4   0  10     4036.70     4015.12     41.85 o
  -2   0  10        9.66       17.99      9.56 o
   0   0  10    10828.27    10870.47     41.41 o
   2   0  10        6.61       20.23      7.07 o
   4   0  10      626.25      657.44     15.94 o
   6   0  10     3632.54     3569.36     46.55 o
   8   0  10      618.70      593.18     31.00 o
 -11   1  10       65.94      193.11     70.54 o
 -10   1  10     1170.57     1210.70     50.78 o
  -9   1  10      722.75      712.97     29.20 o
  -8   1  10     1940.10     1932.33     28.87 o
  -7   1  10      212.11      192.01     18.65 o
  -6   1  10     1047.84     1059.49     17.97 o
  -5   1  10      204.04      228.53      7.75 o
  -4   1  10     5234.44     5587.00     29.04 o
  -3   1  10     6283.96     6202.56     23.10 o
  -2   1  10     5338.29     5207.03     20.42 o
  -1   1  10      242.22      327.86      7.51 o
   0   1  10     3878.11     3208.75     15.13 o
   1   1  10     1826.86     1642.05     11.72 o
   2   1  10     6030.73     5805.15     30.58 o
   3   1  10      687.64      691.03     10.45 o
   4   1  10       76.91       63.08      8.33 o
   5   1  10     1026.54      994.00     13.28 o
   6   1  10     1933.60     1882.18     29.15 o
   7   1  10       67.29       24.12     18.22 o
   8   1  10     1439.29     1490.00     45.63 o
   9   1  10       77.45       78.34     22.71 o
 -10   2  10      570.96      541.08     30.67 o
  -9   2  10      619.15      612.01     34.65 o
  -8   2  10     2969.84     2797.54     33.50 o
  -7   2  10        0.10       17.69     15.68 o
  -6   2  10     1806.82     1809.44     28.33 o
  -5   2  10       28.24       34.87      7.46 o
  -4   2  10      882.45      758.15      9.25 o
  -3   2  10        5.68        2.59      5.28 o
  -2   2  10        6.83       10.83      5.70 o
  -1   2  10      323.09      301.84      7.27 o
   0   2  10     4877.95     5326.48     20.91 o
   1   2  10       34.23       47.22      6.26 o
   2   2  10      314.06      304.85      8.43 o
   3   2  10       44.83       37.21      6.30 o
   4   2  10       45.86       65.03      8.27 o
   5   2  10      240.10      254.04     10.99 o
   6   2  10      229.10      269.94     30.20 o
   7   2  10     1485.51     1368.55     26.26 o
   8   2  10     3201.59     3107.36     36.79 o
   9   2  10       41.85       50.10     23.63 o
 -10   3  10      641.64      689.02     40.26 o
  -9   3  10      277.57      262.76     22.06 o
  -8   3  10     4066.90     3969.46     38.84 o
  -7   3  10       37.25       13.96     16.42 o
  -6   3  10      404.54      398.55     17.60 o
  -5   3  10      194.37      189.65      8.46 o
  -4   3  10      729.36      739.94     11.15 o
  -3   3  10     1731.05     1744.16     17.66 o
  -2   3  10    17806.83    17965.49     55.17 o
  -1   3  10        0.14        1.93      5.81 o
   0   3  10    21147.57    21323.08     63.09 o
   1   3  10     1690.78     1623.53     13.66 o
   2   3  10     2768.72     2333.10     49.52 o
   3   3  10     1780.00     1742.14     12.66 o
   4   3  10      525.09      464.33     10.20 o
   5   3  10     1833.89     1761.38     29.05 o
   6   3  10     4269.27     4310.90     41.00 o
   7   3  10      191.92      174.06     18.39 o
   8   3  10     8425.22     8473.85     55.19 o
   9   3  10      117.57      167.73     24.68 o
 -10   4  10     1393.53     1328.65     31.13 o
  -9   4  10      525.11      507.66     23.20 o
  -8   4  10     1155.04     1092.07     51.64 o
  -7   4  10     1165.96     1124.16     24.10 o
  -6   4  10      381.08      361.04     17.96 o
  -5   4  10       32.73       41.85     11.18 o
  -4   4  10      129.78      122.12      8.71 o
  -3   4  10     1436.31     1392.92     13.47 o
  -2   4  10      344.77      338.19      9.25 o
  -1   4  10     4053.27     3938.01     19.73 o
   0   4  10     1119.78     1068.09     11.54 o
   1   4  10     4103.18     3983.49     20.50 o
   2   4  10       39.91       58.17      7.33 o
   3   4  10     2697.20     2663.83     28.16 o
   4   4  10       81.11      105.35      8.08 o
   5   4  10      115.37      100.75     17.14 o
   6   4  10     1440.87     1487.56     25.81 o
   7   4  10       45.47       24.28     16.35 o
   8   4  10       29.42       65.55     19.96 o
   9   4  10       90.83       96.18     24.24 o
 -10   5  10     3552.37     3718.46     43.35 o
  -9   5  10       95.43       94.97     20.83 o
  -8   5  10     3359.98     3340.72     37.10 o
  -7   5  10      272.67      241.76     19.73 o
  -6   5  10       10.88        6.94     16.44 o
  -5   5  10       21.02       21.23     12.15 o
  -4   5  10     1396.32     1398.68     13.38 o
  -3   5  10      950.26      961.23     12.24 o
  -2   5  10     3351.95     3393.86     18.89 o
  -1   5  10      169.73      157.96      8.41 o
   0   5  10    11968.95    11585.21     38.99 o
   1   5  10        2.78        2.52      6.80 o
   2   5  10     7814.80     7727.58     27.85 o
   3   5  10     1136.81     1167.63     12.11 o
   4   5  10     3567.40     3516.42     52.26 o
   5   5  10        1.60       14.49     14.76 o
   6   5  10      432.21      519.82     23.70 o
   7   5  10       42.18       49.94     16.67 o
   8   5  10      158.46      159.03     20.05 o
   9   5  10       21.33       23.23     23.97 o
 -10   6  10      221.17      233.42     23.74 o
  -9   6  10        0.74        7.07     21.48 o
  -8   6  10     2619.00     2528.35     33.98 o
  -7   6  10      862.00      743.25     22.81 o
  -6   6  10      692.57      705.10     21.01 o
  -5   6  10      523.54      477.79     15.35 o
  -4   6  10     1654.58     1682.21     14.57 o
  -3   6  10     3436.46     3312.48     27.66 o
  -2   6  10     1481.56     1479.61     23.89 o
  -1   6  10     1695.19     1779.32     15.35 o
   0   6  10       39.81       36.33      7.56 o
   1   6  10       46.13       20.43      7.04 o
   2   6  10      150.41      172.08      7.80 o
   3   6  10        2.06        4.08      8.88 o
   4   6  10        1.03       14.57     11.70 o
   5   6  10       39.07       31.87     14.88 o
   6   6  10      929.79      871.94     23.03 o
   7   6  10        1.23       15.08     17.41 o
   8   6  10     2566.66     2543.49     40.97 o
   9   6  10      567.93      643.11     30.07 o
 -10   7  10      950.31      952.72     29.91 o
  -9   7  10       42.13       57.81     23.39 o
  -8   7  10     2469.00     2354.14     33.31 o
  -7   7  10      517.81      521.44     25.81 o
  -6   7  10     1512.32     1500.15     35.18 o
  -5   7  10     7904.70     7880.59     40.27 o
  -4   7  10     1129.23     1090.09     15.02 o
  -3   7  10      120.24      112.64      9.29 o
  -2   7  10     3892.18     3900.72     26.58 o
  -1   7  10     1764.89     1697.62     14.96 o
   0   7  10     3105.65     3069.30     22.75 o
   1   7  10      354.00      344.70      9.61 o
   2   7  10     6623.79     6496.05     58.43 o
   3   7  10     6305.07     6312.00     58.26 o
   4   7  10      611.72      632.68     16.33 o
   5   7  10      358.82      339.26     19.62 o
   6   7  10      837.84      894.47     27.48 o
   7   7  10      365.55      359.60     20.16 o
   8   7  10     2434.05     2583.05     41.66 o
  -9   8  10      984.16     1025.33     27.90 o
  -8   8  10      862.29      896.70     28.58 o
  -7   8  10        0.99        2.54     17.57 o
  -6   8  10       12.31       10.05     17.28 o
  -5   8  10      357.40      290.87     22.46 o
  -4   8  10      991.04      997.43     15.93 o
  -3   8  10       46.14       46.45      9.37 o
  -2   8  10        7.36        5.54      8.83 o
  -1   8  10     4094.61     3978.67     21.40 o
   0   8  10        3.33       14.96      8.65 o
   1   8  10       13.17        5.02      7.58 o
   2   8  10      277.07      275.52     17.68 o
   3   8  10        1.66       11.94     15.06 o
   4   8  10      530.56      498.57     24.00 o
   5   8  10      131.64      132.62     16.22 o
   6   8  10     1326.95     1345.20     26.55 o
   7   8  10      521.15      521.48     22.50 o
   8   8  10        7.10       41.45     22.76 o
  -9   9  10       55.81       76.22     21.21 o
  -8   9  10     2482.94     2483.24     35.34 o
  -7   9  10       19.06       -5.27     17.82 o
  -6   9  10     1155.56     1160.43     24.79 o
  -5   9  10     2426.03     2509.76     33.92 o
  -4   9  10     2072.08     2058.30     35.35 o
  -3   9  10     1989.05     1893.65     19.19 o
  -2   9  10      223.82      209.17     14.05 o
  -1   9  10       65.07       29.00      9.68 o
   0   9  10     8567.99     8418.82     65.56 o
   1   9  10      260.88      236.86     18.53 o
   2   9  10     4134.94     4057.75     35.98 o
   3   9  10       37.89       47.74     16.54 o
   4   9  10      342.53      312.74     22.44 o
   5   9  10     1746.98     1771.51     24.63 o
   6   9  10      471.53      436.84     29.41 o
   7   9  10       88.19       46.46     29.39 o
   8   9  10     2000.73     1993.27     62.53 o
  -9  10  10       13.56       11.70     21.75 o
  -8  10  10        3.79       41.63     20.54 o
  -7  10  10       85.99       59.41     18.54 o
  -6  10  10     1437.83     1410.46     32.42 o
  -5  10  10      716.73      662.83     23.94 o
  -4  10  10        1.31       -1.91     18.32 o
  -3  10  10     1738.95     1677.47     22.40 o
  -2  10  10     2182.62     2107.30     34.26 o
  -1  10  10      180.84      145.98     10.71 o
   0  10  10      682.64      684.38     27.09 o
   1  10  10     2975.74     3017.72     33.68 o
   2  10  10      189.63      163.17     18.99 o
   3  10  10      462.47      440.45     20.64 o
   4  10  10      153.44      142.97     18.94 o
   5  10  10      717.02      741.84     30.79 o
   6  10  10      236.34      228.33     24.53 o
   7  10  10       22.39       25.93     24.10 o
  -8  11  10       61.45       38.94     24.55 o
  -7  11  10        6.86       -8.09     22.83 o
  -6  11  10      454.98      430.83     24.59 o
  -5  11  10       12.31        6.33     25.54 o
  -4  11  10     5305.36     5379.14     50.32 o
  -3  11  10      403.44      391.12     16.28 o
  -2  11  10     2794.36     2683.52     42.70 o
  -1  11  10      322.77      305.32     25.82 o
   0  11  10     1336.74     1348.62     39.25 o
   1  11  10       30.59       22.54     17.94 o
   2  11  10       21.86        7.01     18.55 o
   3  11  10     2164.32     2252.06     37.20 o
   4  11  10      254.14      273.52     20.75 o
   5  11  10      155.71      175.03     20.71 o
   6  11  10     2021.07     2089.89     59.58 o
   7  11  10        8.70       15.98     24.85 o
  -8  12  10      989.46     1030.91     40.66 o
  -7  12  10     1021.99     1031.28     32.06 o
  -6  12  10      115.41       72.75     22.78 o
  -5  12  10        3.33       -4.14     26.47 o
  -4  12  10        8.73      -15.57     25.35 o
  -3  12  10     1392.63     1445.96     37.98 o
  -2  12  10     1066.16      974.12     33.83 o
  -1  12  10       38.60       36.58     24.11 o
   0  12  10      347.33      322.11     26.93 o
   1  12  10      363.93      343.55     30.05 o
   2  12  10      101.16       75.45     19.78 o
   3  12  10     1759.93     1718.41     31.28 o
   4  12  10      346.81      342.42     22.00 o
   5  12  10      130.55      128.05     21.51 o
   6  12  10       94.07       94.42     26.48 o
   7  12  10      475.27      467.37     48.51 o
  -7  13  10       35.54       45.70     24.37 o
  -6  13  10     2104.98     2113.16     38.99 o
  -5  13  10      665.54      772.50     36.98 o
  -4  13  10     1088.60     1103.22     32.80 o
  -3  13  10     2928.96     2932.15     60.82 o
  -2  13  10       23.39       35.26     26.38 o
  -1  13  10      134.45       92.24     25.02 o
   0  13  10      529.97      460.45     40.64 o
   1  13  10      647.22      589.67     32.17 o
   2  13  10     4015.08     4089.89     55.48 o
   3  13  10       45.80       57.87     20.27 o
   4  13  10     2268.00     2274.80     36.07 o
   5  13  10      720.07      719.05     27.36 o
   6  13  10      272.99      263.33     35.04 o
  -7  14  10      114.15      133.50     25.37 o
  -6  14  10       69.82       61.90     23.30 o
  -5  14  10      750.68      726.93     37.29 o
  -4  14  10        4.39       -2.07     29.86 o
  -3  14  10       71.77       38.69     25.82 o
  -2  14  10       78.68       73.48     28.65 o
  -1  14  10        0.12      -25.52     32.86 o
   0  14  10      117.30      104.12     27.97 o
   1  14  10     1416.61     1476.77     41.26 o
   2  14  10      136.03       79.06     27.45 o
   3  14  10      479.33      419.08     31.42 o
   4  14  10      743.31      687.37     34.33 o
   5  14  10      146.70      193.29     39.48 o
  -6  15  10      275.85      308.26     36.48 o
  -5  15  10     1647.37     1741.04     48.27 o
  -4  15  10     2726.92     2664.62     54.11 o
  -3  15  10      719.14      635.06     35.32 o
  -2  15  10      876.28      891.03     38.27 o
  -1  15  10       76.80       39.18     28.14 o
   0  15  10     2537.15     2474.74     60.16 o
   1  15  10        4.22       29.98     28.21 o
   2  15  10      721.97      691.86     36.43 o
   3  15  10      270.01      276.12     30.82 o
   4  15  10      132.63      178.60     30.70 o
   5  15  10      142.93      215.95     33.58 o
  -5  16  10        3.58      -19.98     32.38 o
  -4  16  10      471.51      385.13     35.50 o
  -3  16  10     1783.12     1712.57     63.16 o
  -2  16  10       32.51       65.70     38.38 o
  -1  16  10      358.84      369.25     82.89 o
   0  16  10      240.40      207.89     32.10 o
   1  16  10       46.56       70.78     30.37 o
   2  16  10     1522.58     1611.60     75.49 o
   3  16  10      668.95      664.11     36.79 o
   4  16  10       16.10       46.72     31.85 o
  -4  17  10      984.58      953.44     44.70 o
  -3  17  10      126.76      155.31     34.53 o
  -2  17  10      294.12      254.66     34.66 o
  -1  17  10      193.31      146.47     33.09 o
   0  17  10      333.13      354.74     63.99 o
   1  17  10      251.16      291.67     45.63 o
   2  17  10     1482.96     1561.60     48.00 o
  -2  18  10       16.32        4.52     43.45 o
  -1  18  10       17.32       -6.54     32.86 o
   0  18  10       43.36       17.22     33.05 o
  -9   0  11        9.25       22.67     30.48 o
  -7   0  11     1034.57      996.85     30.58 o
  -5   0  11     4189.79     4025.93     40.03 o
  -3   0  11      102.02      130.36      9.98 o
  -1   0  11      139.98      283.95     10.33 o
   1   0  11     3869.37     3690.70     24.24 o
   3   0  11     4822.58     4746.26     36.75 o
   5   0  11     6854.68     6667.82     42.48 o
   7   0  11      275.21      273.08     27.39 o
   9   0  11      801.90      807.49     54.32 o
 -10   1  11      517.70      520.39     31.86 o
  -9   1  11      393.71      388.55     28.08 o
  -8   1  11       94.12      129.62     20.53 o
  -7   1  11     1181.31     1201.99     23.62 o
  -6   1  11      837.58      811.42     13.58 o
  -5   1  11     3603.42     3491.92     20.92 o
  -4   1  11       50.58       42.19      6.81 o
  -3   1  11     2436.46     2397.50     14.17 o
  -2   1  11      768.63      699.82     14.36 o
  -1   1  11     2153.03     2147.25     12.76 o
   0   1  11      283.94      193.91      7.44 o
   1   1  11       19.60       23.02      6.78 o
   2   1  11     2396.44     2298.60     22.83 o
   3   1  11     1261.05     1181.69     19.89 o
   4   1  11     6392.37     6284.83     29.59 o
   5   1  11       51.93       52.39      9.39 o
   6   1  11      461.58      433.96     21.99 o
   7   1  11      348.95      309.24     20.07 o
   8   1  11      141.12      140.52     22.21 o
   9   1  11      401.85      337.24     26.16 o
 -10   2  11      112.77      142.68     27.68 o
  -9   2  11     1148.34     1178.98     27.45 o
  -8   2  11      448.48      465.87     21.64 o
  -7   2  11       88.60       71.65     16.99 o
  -6   2  11     1299.29     1237.47     22.68 o
  -5   2  11     1109.60     1092.16     24.87 o
  -4   2  11      636.24      660.15      9.05 o
  -3   2  11      775.33      716.59      8.85 o
  -2   2  11      107.51      145.67      6.82 o
  -1   2  11       31.51       45.24      6.64 o
   0   2  11      661.14      606.24      9.27 o
   1   2  11    13804.68    13700.01     60.17 o
   2   2  11     1442.02     1356.77     13.27 o
   3   2  11    12015.80    11895.08     46.73 o
   4   2  11      431.36      421.94     10.76 o
   5   2  11       25.22        6.93     11.84 o
   6   2  11        0.26       14.52     17.25 o
   7   2  11      458.78      396.13     25.53 o
   8   2  11      139.97      101.38     20.53 o
   9   2  11      456.36      455.53     34.93 o
 -10   3  11        6.01        7.10     25.91 o
  -9   3  11     1262.36     1238.25     43.05 o
  -8   3  11      142.36      182.43     19.45 o
  -7   3  11      269.36      251.61     22.39 o
  -6   3  11      241.43      214.24     28.10 o
  -5   3  11     7687.34     7622.09     51.45 o
  -4   3  11       83.86       74.52      8.33 o
  -3   3  11      451.62      448.72     10.34 o
  -2   3  11        1.06        5.16      7.79 o
  -1   3  11      682.33      703.44     10.60 o
   0   3  11       54.67       56.03      7.79 o
   1   3  11     1829.45     1740.75     13.00 o
   2   3  11        0.36       -0.85      7.53 o
   3   3  11     1663.56     1668.94     16.02 o
   4   3  11      986.63      956.30     13.57 o
   5   3  11      172.15      174.48     17.44 o
   6   3  11        2.57       -0.98     17.34 o
   7   3  11      166.71      184.92     18.71 o
   8   3  11      930.75      808.38     25.50 o
   9   3  11     1220.88     1278.01     49.75 o
 -10   4  11       72.37       92.69     22.82 o
  -9   4  11      233.10      153.55     21.76 o
  -8   4  11      969.63      956.95     27.77 o
  -7   4  11      258.39      250.64     19.82 o
  -6   4  11       56.71       26.50     18.56 o
  -5   4  11     3646.08     3551.95     26.81 o
  -4   4  11       60.33       67.14     10.07 o
  -3   4  11     3257.29     3217.33     22.87 o
  -2   4  11     1944.94     1907.54     15.97 o
  -1   4  11      131.72      113.62      6.42 o
   0   4  11       38.04       25.21      7.58 o
   1   4  11     1621.20     1574.17     13.68 o
   2   4  11     2681.18     2623.79     17.38 o
   3   4  11     5960.76     5868.66     30.27 o
   4   4  11      592.81      572.27     22.35 o
   5   4  11     2996.74     2933.36     31.96 o
   6   4  11      813.72      827.24     23.16 o
   7   4  11      466.22      508.94     21.58 o
   8   4  11      482.66      421.75     22.74 o
   9   4  11       75.45       84.62     25.42 o
 -10   5  11      296.08      361.19     25.16 o
  -9   5  11     1258.40     1236.50     30.29 o
  -8   5  11       29.59       17.76     18.42 o
  -7   5  11     2982.19     3082.65     34.82 o
  -6   5  11      621.72      587.74     22.61 o
  -5   5  11     2468.98     2397.31     24.37 o
  -4   5  11       95.60       69.91     10.85 o
  -3   5  11       79.02       83.27      9.04 o
  -2   5  11     1761.06     1706.09     15.21 o
  -1   5  11       63.42       45.18      5.25 o
   0   5  11      262.73      271.06      9.30 o
   1   5  11        2.55       21.15      7.65 o
   2   5  11      274.13      258.52      9.28 o
   3   5  11     1717.01     1658.13     32.03 o
   4   5  11      812.91      802.94     22.53 o
   5   5  11       38.12       18.72     17.30 o
   6   5  11      139.84      114.76     17.45 o
   7   5  11      770.57      819.15     24.39 o
   8   5  11       56.46       36.84     19.03 o
 -10   6  11       28.04       44.96     23.96 o
  -9   6  11     1517.34     1576.05     31.67 o
  -8   6  11        8.57       19.77     19.25 o
  -7   6  11      429.38      470.18     21.63 o
  -6   6  11       47.98       44.22     19.70 o
  -5   6  11      380.98      348.94     16.09 o
  -4   6  11      385.75      377.07     12.08 o
  -3   6  11     5777.75     5786.43     35.51 o
  -2   6  11      882.14      876.86     14.37 o
  -1   6  11     2882.98     2803.86     18.36 o
   0   6  11      290.83      309.35      9.56 o
   1   6  11     9366.89     9032.02     29.13 o
   2   6  11      300.71      314.82      9.90 o
   3   6  11     5603.52     5495.78     41.85 o
   4   6  11      969.86      879.81    101.91 o
   5   6  11       32.92       16.29     16.84 o
   6   6  11      476.67      496.64     21.18 o
   7   6  11       79.46       70.23     18.48 o
   8   6  11     1086.07     1047.45     27.32 o
  -9   7  11      954.36      975.96     30.49 o
  -8   7  11      309.65      289.41     21.54 o
  -7   7  11      357.61      312.93     20.16 o
  -6   7  11       11.60       12.58     20.19 o
  -5   7  11     1226.43     1232.36     27.05 o
  -4   7  11     2442.38     2418.55     32.77 o
  -3   7  11     3142.53     3093.10     23.33 o
  -2   7  11      141.44      121.03     10.81 o
  -1   7  11      972.81      921.70     14.50 o
   0   7  11     1464.84     1402.70     24.78 o
   1   7  11     1393.29     1347.74     20.96 o
   2   7  11      429.41      410.39     19.07 o
   3   7  11      246.92      277.93     28.37 o
   4   7  11      329.95      281.57     28.44 o
   5   7  11        2.72       -4.18     16.04 o
   6   7  11      281.30      328.35     19.90 o
   7   7  11       43.88       31.91     19.99 o
   8   7  11       41.54       88.70     33.07 o
  -9   8  11        5.97       28.73     21.00 o
  -8   8  11       45.89       43.99     20.56 o
  -7   8  11       10.36       14.37     18.15 o
  -6   8  11      346.40      371.34     24.21 o
  -5   8  11     1306.12     1341.83     28.04 o
  -4   8  11     4195.02     4081.78     33.08 o
  -3   8  11     4348.40     4352.26     36.34 o
  -2   8  11     2918.89     2938.59     22.78 o
  -1   8  11      256.73      253.33     11.83 o
   0   8  11        3.01       -1.74      9.55 o
   1   8  11     2316.70     2309.07     45.94 o
   2   8  11      132.00      117.88     16.10 o
   3   8  11     5350.50     5140.14     39.13 o
   4   8  11        1.72       14.62     19.82 o
   5   8  11      835.59      811.98     22.53 o
   6   8  11      838.47      876.87     27.91 o
   7   8  11     2041.75     2109.50     32.88 o
   8   8  11      995.89      965.26    121.86 o
  -9   9  11     1142.24     1207.81     38.47 o
  -8   9  11      491.43      475.41     24.10 o
  -7   9  11     1469.96     1466.68     28.46 o
  -6   9  11        1.27        6.59     19.79 o
  -5   9  11     4109.51     4022.42     42.33 o
  -4   9  11      732.14      663.57     18.66 o
  -3   9  11     1358.91     1362.70     17.61 o
  -2   9  11       38.89       16.14     10.70 o
  -1   9  11     1620.39     1569.62     25.45 o
   0   9  11      368.74      336.70     18.20 o
   1   9  11      252.65      226.22     17.89 o
   2   9  11        3.37        9.69     16.22 o
   3   9  11     2961.64     3074.66     44.57 o
   4   9  11      512.20      508.10     20.74 o
   5   9  11      334.87      382.08     32.12 o
   6   9  11      199.51      166.43     24.75 o
   7   9  11      425.96      404.08     31.48 o
  -9  10  11       41.31       79.08     23.54 o
  -8  10  11       22.03       40.74     20.31 o
  -7  10  11      467.88      441.69     22.61 o
  -6  10  11       93.58       60.56     17.45 o
  -5  10  11     1545.29     1568.35     48.14 o
  -4  10  11      161.79      180.61     37.30 o
  -3  10  11      428.60      416.07     15.82 o
  -2  10  11       73.63       74.83     11.93 o
  -1  10  11     1460.17     1494.19     26.83 o
   0  10  11      999.24      904.30     25.40 o
   1  10  11     2676.03     2602.81     32.21 o
   2  10  11        6.09       -0.35     17.50 o
   3  10  11      359.85      353.13     20.31 o
   4  10  11      274.70      282.74     20.66 o
   5  10  11      851.53      895.31     51.58 o
   6  10  11      273.91      263.43     35.28 o
   7  10  11      845.88      825.06     32.15 o
  -8  11  11        4.71       40.64     25.06 o
  -7  11  11      385.38      370.60     27.19 o
  -6  11  11      643.84      660.25     27.91 o
  -5  11  11       64.22       69.20     27.21 o
  -4  11  11      293.69      276.46     22.01 o
  -3  11  11      792.07      808.95     28.35 o
  -2  11  11      779.31      754.37     27.02 o
  -1  11  11     3143.60     3174.95     56.22 o
   0  11  11      394.88      362.38     20.54 o
   1  11  11      446.38      427.52     21.86 o
   2  11  11      437.25      451.53     21.96 o
   3  11  11      979.67      876.30     25.31 o
   4  11  11      247.25      257.12     20.82 o
   5  11  11      500.59      505.86     29.39 o
   6  11  11        0.52       24.43     30.89 o
   7  11  11       16.48      -13.75     26.10 o
  -8  12  11        5.71       -2.59     26.14 o
  -7  12  11        4.80       -0.63     23.96 o
  -6  12  11       26.64       31.64     23.24 o
  -5  12  11      759.87      755.27     35.70 o
  -4  12  11     1871.86     1975.57     35.14 o
  -3  12  11     1567.76     1540.12     36.19 o
  -2  12  11      785.93      734.64     40.12 o
  -1  12  11      260.49      254.86     27.20 o
   0  12  11      473.61      471.86     25.84 o
   1  12  11     2375.87     2429.27     48.44 o
   2  12  11       81.71       94.98     20.68 o
   3  12  11      792.91      861.07     25.95 o
   4  12  11       20.44       16.08     20.14 o
   5  12  11      499.00      485.94     30.05 o
   6  12  11     2481.42     2768.80     47.63 o
  -7  13  11      210.15      242.07     26.95 o
  -6  13  11       87.91       90.89     23.99 o
  -5  13  11      776.25      737.37     37.59 o
  -4  13  11        0.95        3.94     27.99 o
  -3  13  11      129.57      129.67     25.38 o
  -2  13  11     1049.12     1138.61     34.26 o
  -1  13  11       15.05       29.97     25.12 o
   0  13  11      173.17      207.24     26.92 o
   1  13  11     2057.37     1970.08     36.74 o
   2  13  11      109.50      118.36     21.46 o
   3  13  11       68.43       55.59     21.70 o
   4  13  11      817.20      782.01     27.87 o
   5  13  11        0.13       -4.47     27.48 o
   6  13  11        4.67       18.96     33.08 o
  -6  14  11       22.55       28.10     24.56 o
  -5  14  11       90.49      125.09     32.20 o
  -4  14  11       39.52       73.01     30.34 o
  -3  14  11      624.63      668.96     37.01 o
  -2  14  11      474.97      446.10     36.70 o
  -1  14  11     1007.50      998.53     33.67 o
   0  14  11     2503.22     2410.36     44.60 o
   1  14  11      852.85      819.17     33.83 o
   2  14  11       51.34        3.20     26.93 o
   3  14  11      439.77      435.23     26.20 o
   4  14  11      212.67      275.71     24.96 o
   5  14  11      711.10      763.80     36.14 o
  -6  15  11        1.78        3.15     32.83 o
  -5  15  11       61.86       46.84     45.99 o
  -4  15  11        1.17       17.87     31.29 o
  -3  15  11     1478.54     1442.25     44.04 o
  -2  15  11     2801.96     2774.12     83.61 o
  -1  15  11      122.81      186.25     30.87 o
   0  15  11      331.21      411.04     37.97 o
   1  15  11       59.31       67.48     32.50 o
   2  15  11        1.31      -27.08     29.15 o
   3  15  11       87.08       50.03     43.97 o
   4  15  11      195.41      219.88     33.52 o
  -5  16  11     1047.26     1062.94     44.38 o
  -4  16  11     5446.79     5611.18     87.34 o
  -3  16  11      195.98       78.34     29.52 o
  -2  16  11       84.10      109.82     41.63 o
  -1  16  11      573.57      536.80     33.91 o
   0  16  11       81.16       61.33     30.84 o
   1  16  11      110.01       77.23     30.99 o
   2  16  11        2.83       -4.33     36.55 o
   3  16  11      286.27      265.91     37.04 o
  -3  17  11      296.38      229.17     35.45 o
  -2  17  11      911.29      862.15     42.35 o
  -1  17  11      114.77       78.41     33.29 o
   0  17  11       37.07        8.28     32.88 o
   1  17  11      111.61      117.33     33.77 o
 -10   0  12      134.77      215.00     36.67 o
  -8   0  12      783.19      749.82     39.40 o
  -6   0  12     1656.35     1654.80     51.72 o
  -4   0  12    13896.32    13325.90     78.22 o
  -2   0  12     9291.72     9088.89     35.67 o
   0   0  12      710.98      696.91     13.22 o
   2   0  12      928.48      980.28     21.41 o
   4   0  12     3450.97     3411.02     43.12 o
   6   0  12     3551.26     3606.32     53.10 o
   8   0  12        5.49       40.99     27.80 o
 -10   1  12      146.71      187.91     29.66 o
  -9   1  12       81.03      116.73     27.29 o
  -8   1  12       71.82       76.97     23.08 o
  -7   1  12      666.40      619.59     22.62 o
  -6   1  12      136.71      143.44     16.08 o
  -5   1  12     1175.03     1118.98     14.35 o
  -4   1  12     2232.76     2181.71     17.44 o
  -3   1  12        0.78       -4.70      6.87 o
  -2   1  12      831.18      841.48     10.05 o
  -1   1  12       57.15       68.69      6.92 o
   0   1  12       55.75       43.72      7.31 o
   1   1  12       59.37       71.25      7.29 o
   2   1  12     3068.80     2972.76     22.15 o
   3   1  12     1251.83     1173.21     16.19 o
   4   1  12     2189.88     2181.25     29.62 o
   5   1  12     2275.15     2284.02     32.10 o
   6   1  12     3706.77     3704.38     38.02 o
   7   1  12      743.84      745.87     24.33 o
   8   1  12      393.89      438.89     28.55 o
 -10   2  12      962.66     1089.03     38.10 o
  -9   2  12      113.61      123.14     27.26 o
  -8   2  12       74.05       72.63     18.31 o
  -7   2  12      703.50      672.16     22.29 o
  -6   2  12     5538.61     5359.34     35.63 o
  -5   2  12      360.12      345.29     13.68 o
  -4   2  12     4396.33     4277.77     54.38 o
  -3   2  12     1391.98     1382.16     11.58 o
  -2   2  12     1599.38     1526.18     12.35 o
  -1   2  12      908.61      941.09     12.61 o
   0   2  12      515.86      441.02      9.24 o
   1   2  12       23.01       32.92      7.03 o
   2   2  12      338.66      303.68      9.91 o
   3   2  12      312.47      283.54     11.57 o
   4   2  12      238.49      242.39     11.73 o
   5   2  12     1468.79     1503.30     27.13 o
   6   2  12      151.98      161.94     19.11 o
   7   2  12       13.09       -1.23     18.82 o
   8   2  12        1.08        6.19     20.04 o
 -10   3  12      175.21      140.74     29.71 o
  -9   3  12       50.72       89.13     27.44 o
  -8   3  12        1.65       -5.19     17.86 o
  -7   3  12      158.43      118.35     18.14 o
  -6   3  12      931.70      925.32     24.41 o
  -5   3  12     2414.38     2382.73     34.51 o
  -4   3  12     3352.17     3297.73     33.24 o
  -3   3  12      193.79      170.46      9.67 o
  -2   3  12     1498.07     1446.02     11.20 o
  -1   3  12       98.44       84.62      7.29 o
   0   3  12     4493.41     4749.64     22.33 o
   1   3  12       73.23       69.98      7.46 o
   2   3  12    10553.64    10531.60     44.93 o
   3   3  12        2.37       -1.33      9.53 o
   4   3  12     1029.75     1030.64     61.50 o
   5   3  12      872.73      846.42     23.05 o
   6   3  12     2911.53     2872.86     34.49 o
   7   3  12       19.70       -2.51     19.02 o
   8   3  12      243.37      155.81     20.99 o
 -10   4  12      722.29      753.64     36.20 o
  -9   4  12      499.40      506.46     30.18 o
  -8   4  12       52.28       36.51     18.46 o
  -7   4  12      242.69      229.96     19.57 o
  -6   4  12      386.04      379.92     21.73 o
  -5   4  12      642.71      618.16     15.06 o
  -4   4  12     9686.21     9612.03     43.95 o
  -3   4  12      710.18      688.98     13.85 o
  -2   4  12    11040.57    10929.10     37.17 o
  -1   4  12      144.68      147.09      7.18 o
   0   4  12     1898.41     1888.16     21.34 o
   1   4  12     1922.32     1843.48     15.35 o
   2   4  12       22.63       57.20      9.13 o
   3   4  12      149.34      143.96     15.54 o
   4   4  12       77.51       91.30     44.25 o
   5   4  12      943.71      977.50     23.74 o
   6   4  12     2702.13     2812.06     34.14 o
   7   4  12       41.42       56.63     19.43 o
   8   4  12     1411.19     1401.41     29.98 o
 -10   5  12      197.88      205.77     55.30 o
  -9   5  12       12.12       -6.87     21.53 o
  -8   5  12       87.34      105.89     19.68 o
  -7   5  12       41.61       17.47     18.47 o
  -6   5  12      155.99      154.90     21.34 o
  -5   5  12      884.79      913.50     16.98 o
  -4   5  12      552.03      524.39     16.70 o
  -3   5  12     1360.17     1358.94     17.41 o
  -2   5  12     4304.78     4352.90     25.94 o
  -1   5  12      178.77      172.98      9.60 o
   0   5  12     4191.15     4175.96     21.79 o
   1   5  12        4.86        6.05      9.14 o
   2   5  12     2234.92     2190.17     24.54 o
   3   5  12      267.88      279.14     38.13 o
   4   5  12     1649.15     1599.23     80.55 o
   5   5  12      550.01      486.13     20.76 o
   6   5  12     2480.63     2380.92     32.33 o
   7   5  12       44.49       33.06     19.78 o
   8   5  12       12.43       28.61     19.93 o
  -9   6  12      460.93      432.73     24.71 o
  -8   6  12     1924.98     1828.63     31.38 o
  -7   6  12      157.32      181.48     19.63 o
  -6   6  12     5250.21     5188.24     49.86 o
  -5   6  12      182.04      179.41     21.70 o
  -4   6  12     1675.37     1630.14     26.39 o
  -3   6  12     4113.09     4005.48     37.78 o
  -2   6  12      380.99      412.63     16.87 o
  -1   6  12     2422.90     2376.12     20.22 o
   0   6  12        7.30       22.33      9.62 o
   1   6  12      479.58      487.92     14.62 o
   2   6  12     2728.56     2631.39     45.86 o
   3   6  12       39.05       30.86     17.61 o
   4   6  12     1448.22     1607.51    109.82 o
   5   6  12      649.65      640.82     26.38 o
   6   6  12      488.32      612.19     22.81 o
   7   6  12      567.33      566.16     23.77 o
   8   6  12      154.07       98.97     20.75 o
  -9   7  12      345.29      370.53     24.35 o
  -8   7  12      263.67      291.95     22.84 o
  -7   7  12     2734.98     2613.83     33.87 o
  -6   7  12     1358.00     1404.06     30.24 o
  -5   7  12       59.78      109.83     34.03 o
  -4   7  12     5322.94     5158.28     40.65 o
  -3   7  12     3821.72     3771.44     25.95 o
  -2   7  12       43.68       52.39     12.32 o
  -1   7  12      675.26      667.96     15.13 o
   0   7  12       90.04       91.37     10.66 o
   1   7  12      331.84      308.05     13.01 o
   2   7  12      826.65      790.17     24.00 o
   3   7  12     1998.77     1920.38     49.91 o
   4   7  12     3407.40     3364.33     53.64 o
   5   7  12        8.88       39.45     56.97 o
   6   7  12     3982.61     4201.15     56.26 o
   7   7  12      535.11      530.25     23.48 o
   8   7  12      381.24      352.40     27.48 o
  -9   8  12      122.51      102.42     22.66 o
  -8   8  12       29.14       -6.61     20.43 o
  -7   8  12        5.40        2.09     18.59 o
  -6   8  12     3254.19     3176.84     40.41 o
  -5   8  12     4265.10     4197.18     43.25 o
  -4   8  12     5865.57     5799.54     65.79 o
  -3   8  12       14.29       14.12     12.64 o
  -2   8  12     2313.38     2292.93     23.44 o
  -1   8  12      741.59      699.87     14.25 o
   0   8  12      642.84      602.02     18.08 o
   1   8  12      799.77      779.59     21.52 o
   2   8  12       27.89       24.15     15.96 o
   3   8  12      407.36      361.12     20.53 o
   4   8  12      473.56      598.53     71.02 o
   5   8  12      628.15      591.87     34.73 o
   6   8  12       88.51      122.17     20.95 o
   7   8  12      266.60      197.67     28.56 o
  -9   9  12      313.76      271.81     25.00 o
  -8   9  12      122.76      117.76     21.57 o
  -7   9  12      364.27      337.86     22.13 o
  -6   9  12        4.71       -0.51     20.25 o
  -5   9  12      406.06      377.53     25.74 o
  -4   9  12      626.94      538.14     21.77 o
  -3   9  12        2.03        0.88     10.54 o
  -2   9  12        3.66        0.53     13.40 o
  -1   9  12      248.72      211.92     14.36 o
   0   9  12     3169.51     3042.82     42.29 o
   1   9  12     2063.95     2011.52     32.31 o
   2   9  12     4273.10     4437.25     62.25 o
   3   9  12      103.55      107.98     17.57 o
   4   9  12       50.32       66.56     23.67 o
   5   9  12      166.25      132.34     30.96 o
   6   9  12      621.42      537.64     37.53 o
   7   9  12      584.57      567.02     30.81 o
  -8  10  12      783.71      902.14     32.97 o
  -7  10  12     1515.66     1512.80     35.81 o
  -6  10  12      149.92      122.46     28.83 o
  -5  10  12       16.74        8.93     25.87 o
  -4  10  12     2239.52     2276.96     34.13 o
  -3  10  12     1299.40     1268.88     30.11 o
  -2  10  12     1328.13     1295.70     25.17 o
  -1  10  12       26.25       32.95     16.70 o
   0  10  12      892.53      897.15     37.97 o
   1  10  12     2257.26     2262.67     43.10 o
   2  10  12       70.90       88.93     18.38 o
   3  10  12      457.44      420.30     21.42 o
   4  10  12       13.12       -5.75     22.71 o
   5  10  12        3.62       11.12     25.02 o
   6  10  12      112.58      139.65     33.10 o
   7  10  12      155.88      119.87     30.48 o
  -8  11  12       44.12       43.51     25.81 o
  -7  11  12       80.99       77.79     24.69 o
  -6  11  12      192.37      182.42     31.10 o
  -5  11  12      139.28      149.72     30.70 o
  -4  11  12      148.99      161.25     21.33 o
  -3  11  12     1655.84     1625.39     32.72 o
  -2  11  12      925.86      939.90     29.04 o
  -1  11  12      201.42      193.73     24.96 o
   0  11  12       55.36       51.73     19.08 o
   1  11  12     2122.37     2190.82     45.01 o
   2  11  12       38.34       11.31     18.91 o
   3  11  12       12.72      -18.83     18.83 o
   4  11  12     1749.20     1853.93     33.71 o
   5  11  12       69.04       52.03     26.40 o
   6  11  12     1972.95     1940.76     68.66 o
  -7  12  12       58.28       28.68     24.64 o
  -6  12  12     1575.44     1655.55     46.25 o
  -5  12  12      112.63      111.01     44.79 o
  -4  12  12     1173.10     1222.01     39.88 o
  -3  12  12       35.98       37.68     22.10 o
  -2  12  12      620.28      646.35     37.16 o
  -1  12  12     2721.19     2876.93     52.25 o
   0  12  12      417.09      417.73     22.96 o
   1  12  12     1420.77     1369.92     29.28 o
   2  12  12     1514.82     1450.49     29.60 o
   3  12  12      428.59      409.57     23.39 o
   4  12  12      276.27      337.38     26.64 o
   5  12  12      149.27      117.35     27.69 o
   6  12  12      160.36      196.70     30.93 o
  -7  13  12      731.28      671.23     31.72 o
  -6  13  12      241.27      267.43     26.79 o
  -5  13  12      365.30      404.16     34.23 o
  -4  13  12      761.37      708.37     36.86 o
  -3  13  12      408.33      429.49     26.46 o
  -2  13  12      602.30      595.24     28.79 o
  -1  13  12     1177.12     1155.15     33.46 o
   0  13  12     1573.38     1614.71     40.44 o
   1  13  12      540.88      441.05     24.46 o
   2  13  12      109.80       90.67     22.45 o
   3  13  12       75.71       53.83     22.13 o
   4  13  12      289.58      246.70     24.29 o
   5  13  12       23.41       37.95     28.54 o
  -6  14  12     1235.08     1231.27     35.72 o
  -5  14  12      213.12      191.22     33.11 o
  -4  14  12     1121.23     1089.19     44.93 o
  -3  14  12        2.35        7.93     30.49 o
  -2  14  12       11.75       13.33     25.08 o
  -1  14  12       12.15       17.10     26.02 o
   0  14  12      578.01      597.31     31.45 o
   1  14  12     2255.86     2436.11     44.94 o
   2  14  12       19.18       16.03     25.09 o
   3  14  12      883.62      993.73     30.26 o
   4  14  12      337.14      444.72     27.10 o
  -5  15  12       97.82       99.98     34.29 o
  -4  15  12      100.34       95.23     33.21 o
  -3  15  12       24.60       27.90     26.74 o
  -2  15  12      145.52      156.87     28.19 o
  -1  15  12        0.89       19.81     27.88 o
   0  15  12      638.20      594.91     33.58 o
   1  15  12       59.11       40.29     28.20 o
   2  15  12      687.91      608.06     33.92 o
   3  15  12        2.68        5.46     28.78 o
  -4  16  12      265.60      215.00     36.55 o
  -3  16  12      593.57      510.17     33.14 o
  -2  16  12      345.66      323.95     32.23 o
  -1  16  12     1133.69     1134.00     38.66 o
   0  16  12     1011.28     1008.44     38.72 o
   1  16  12      844.52      800.52     36.78 o
   2  16  12      518.09      555.92     42.81 o
  -1  17  12        9.62       48.19     33.34 o
   0  17  12     1539.40     1616.98     58.29 o
  -9   0  13      870.65      888.66     42.01 o
  -7   0  13       79.08       95.17     33.45 o
  -5   0  13     1349.87     1461.19    166.66 o
  -3   0  13       22.11       22.75     13.12 o
  -1   0  13     3518.01     3371.62     24.73 o
   1   0  13     2718.48     2748.34     30.11 o
   3   0  13       16.95       32.77     15.45 o
   5   0  13     5897.15     5874.70     72.95 o
   7   0  13     1973.77     1873.54     62.18 o
 -10   1  13      375.76      468.44     30.33 o
  -9   1  13     3188.53     3367.27     50.58 o
  -8   1  13       28.89       33.78     24.06 o
  -7   1  13      285.02      314.04     26.63 o
  -6   1  13      622.48      520.48     61.37 o
  -5   1  13     1580.28     1557.14     21.48 o
  -4   1  13      125.73      106.89     12.28 o
  -3   1  13     4629.78     4675.47     22.40 o
  -2   1  13      372.84      338.59      8.70 o
  -1   1  13    11181.45    10895.24     30.83 o
   0   1  13      217.55      208.90      8.99 o
   1   1  13     8139.61     7721.79     26.44 o
   2   1  13      865.10      917.55     18.20 o
   3   1  13      124.35       93.67     12.00 o
   4   1  13      385.93      344.99     13.12 o
   5   1  13     1258.97     1340.52     27.09 o
   6   1  13        5.72      -18.34     18.34 o
   7   1  13     2377.78     2466.33     47.90 o
   8   1  13       33.03       51.90     27.07 o
 -10   2  13       80.83      138.22     41.13 o
  -9   2  13     1048.63     1031.39     35.04 o
  -8   2  13       29.16       32.05     24.24 o
  -7   2  13     2966.81     2901.47     42.87 o
  -6   2  13      377.63      340.31     24.39 o
  -5   2  13       11.43       -0.71     12.08 o
  -4   2  13      456.41      432.63     14.88 o
  -3   2  13      614.91      598.37     13.69 o
  -2   2  13     1446.10     1408.26     12.98 o
  -1   2  13     2043.31     2059.15     13.97 o
   0   2  13      133.88      122.79      8.31 o
   1   2  13      126.99      135.71     10.00 o
   2   2  13     1649.13     1621.19     18.46 o
   3   2  13     2126.63     2031.34     20.40 o
   4   2  13      325.05      339.23     54.42 o
   5   2  13     1608.46     1610.43     28.68 o
   6   2  13      132.87      126.74     19.32 o
   7   2  13      910.24      879.84     26.79 o
   8   2  13        2.00       -6.38     21.40 o
 -10   3  13      342.09      408.55     35.01 o
  -9   3  13     1125.62      977.46     35.04 o
  -8   3  13       19.27       27.64     24.56 o
  -7   3  13     1427.61     1455.27     27.47 o
  -6   3  13       28.83       13.36     15.71 o
  -5   3  13     1608.80     1542.71     21.22 o
  -4   3  13     1243.95     1197.74     19.46 o
  -3   3  13     4827.51     4830.51     27.64 o
  -2   3  13      341.58      314.69     12.47 o
  -1   3  13     6409.23     5951.01     22.80 o
   0   3  13      444.49      420.98      9.84 o
   1   3  13     1645.26     1695.04     15.77 o
   2   3  13     1708.57     1647.05     25.89 o
   3   3  13       34.55       16.98     16.14 o
   4   3  13      293.94      311.47     65.90 o
   5   3  13     4061.53     4127.19     50.15 o
   6   3  13       81.91       79.24     18.74 o
   7   3  13     2877.68     3175.07     39.29 o
   8   3  13      332.70      377.48     24.30 o
  -9   4  13      937.43      925.73     37.33 o
  -8   4  13      409.71      360.68     22.36 o
  -7   4  13      357.70      324.73     22.49 o
  -6   4  13       59.41       71.07     31.28 o
  -5   4  13     1066.11     1016.90     19.08 o
  -4   4  13      330.09      330.31     15.93 o
  -3   4  13      459.68      473.29     16.14 o
  -2   4  13      687.40      661.33     17.45 o
  -1   4  13      350.48      351.95     12.37 o
   0   4  13       73.58       56.79     10.33 o
   1   4  13        8.18       35.89     10.12 o
   2   4  13      632.80      597.06     13.77 o
   3   4  13      353.72      370.06     57.66 o
   4   4  13      121.90      173.17     69.77 o
   5   4  13     1663.34     1649.54     43.33 o
   6   4  13       81.49       62.49     18.70 o
   7   4  13     2346.37     2291.99     36.01 o
   8   4  13        0.76        0.47     21.45 o
  -9   5  13     2429.55     2490.25     45.20 o
  -8   5  13      873.52      800.09     26.03 o
  -7   5  13      810.67      806.08     24.17 o
  -6   5  13      498.46      498.85     24.52 o
  -5   5  13     1572.97     1556.82     24.75 o
  -4   5  13       13.00        1.93     18.31 o
  -3   5  13      108.35       83.92     11.69 o
  -2   5  13      318.53      328.31     13.04 o
  -1   5  13     2458.22     2361.77     33.32 o
   0   5  13      776.63      738.28     14.19 o
   1   5  13    11975.63    11636.14     83.44 o
   2   5  13        3.13       -4.90     14.84 o
   3   5  13       27.79        3.39     25.21 o
   4   5  13      930.71      872.24     35.88 o
   5   5  13      442.43      519.66     33.63 o
   6   5  13      155.52      175.29     20.28 o
   7   5  13     1294.52     1421.99     30.19 o
  -9   6  13      282.82      271.32     24.14 o
  -8   6  13      258.36      198.43     24.92 o
  -7   6  13      569.05      505.86     22.43 o
  -6   6  13       38.81       23.54     29.21 o
  -5   6  13      135.18      109.08     21.45 o
  -4   6  13      223.77      215.43     16.08 o
  -3   6  13     2089.80     2022.26     24.97 o
  -2   6  13      223.98      235.09     12.53 o
  -1   6  13       66.48       94.55     11.93 o
   0   6  13     1307.51     1265.87     19.15 o
   1   6  13      507.35      530.42     15.42 o
   2   6  13      188.26      183.08     16.08 o
   3   6  13        3.99       33.13     55.64 o
   4   6  13      281.42      306.04     32.84 o
   5   6  13      528.84      520.87     33.58 o
   6   6  13      467.50      408.97     22.41 o
   7   6  13      713.11      680.86     25.40 o
  -9   7  13      758.59      826.93     28.58 o
  -8   7  13      133.49      143.67     21.53 o
  -7   7  13      754.30      821.25     25.08 o
  -6   7  13      915.99      989.83     28.05 o
  -5   7  13     1398.92     1407.02     29.81 o
  -4   7  13       76.88       88.50     15.77 o
  -3   7  13     1518.19     1531.86     34.14 o
  -2   7  13     1555.49     1646.43     29.40 o
  -1   7  13     8423.08     8333.10     45.34 o
   0   7  13      215.86      217.14     11.91 o
   1   7  13      935.16      902.21     30.35 o
   2   7  13      901.41      852.03     21.38 o
   3   7  13      448.30      425.54     28.95 o
   4   7  13     1988.75     2037.31     45.94 o
   5   7  13      889.93      882.10     37.93 o
   6   7  13      282.66      263.69     27.00 o
   7   7  13     1225.21     1322.73     30.14 o
  -9   8  13      438.62      416.50     26.10 o
  -8   8  13      404.55      426.56     23.80 o
  -7   8  13      100.36      119.59     27.62 o
  -6   8  13      301.49      293.37     30.08 o
  -5   8  13      201.11      203.47     24.83 o
  -4   8  13      989.97      939.38     19.66 o
  -3   8  13      486.84      453.98     20.33 o
  -2   8  13       10.11       22.61     11.55 o
  -1   8  13      558.34      541.72     18.29 o
   0   8  13        9.47        1.49     16.10 o
   1   8  13        6.16       16.57     16.16 o
   2   8  13     3396.59     3307.48     42.29 o
   3   8  13      161.36      153.99     32.67 o
   4   8  13       26.92        1.09     28.02 o
   5   8  13     1407.76     1322.63     42.81 o
   6   8  13      208.00      244.80     33.17 o
   7   8  13      905.46      799.12     37.88 o
  -8   9  13      293.32      315.39     23.34 o
  -7   9  13     1321.60     1317.25     37.34 o
  -6   9  13     1393.01     1407.76     31.95 o
  -5   9  13      561.45      536.86     24.45 o
  -4   9  13     1049.06     1133.60     23.38 o
  -3   9  13     4345.89     4445.56     55.89 o
  -2   9  13      512.65      519.30     23.94 o
  -1   9  13     2847.57     2856.34     32.52 o
   0   9  13       18.45       11.65     17.58 o
   1   9  13     3302.52     3332.70     41.92 o
   2   9  13       71.16      105.56     18.13 o
   3   9  13      732.95      720.29     23.03 o
   4   9  13       43.77       47.78     23.38 o
   5   9  13     1505.82     1581.84    129.96 o
   6   9  13      202.22      214.04     56.62 o
  -8  10  13        6.90      -12.60     25.34 o
  -7  10  13       72.20       65.13     24.72 o
  -6  10  13     1412.77     1489.81     43.25 o
  -5  10  13       98.82       91.82     28.15 o
  -4  10  13     1007.42      995.85     27.34 o
  -3  10  13      177.52      179.12     19.08 o
  -2  10  13       76.76       65.07     18.17 o
  -1  10  13       35.40       15.22     18.31 o
   0  10  13      924.80      913.23     24.73 o
   1  10  13       78.81       79.05     19.19 o
   2  10  13      867.56      803.26     24.30 o
   3  10  13      235.15      191.67     20.02 o
   4  10  13      621.63      665.34     30.27 o
   5  10  13       46.69       36.91     26.83 o
   6  10  13      110.26       93.73     35.35 o
  -7  11  13      133.13      122.57     37.07 o
  -6  11  13     1704.88     1673.80     58.23 o
  -5  11  13     3223.68     3275.83     78.94 o
  -4  11  13       19.26       31.54     26.80 o
  -3  11  13     2364.27     2338.83     36.98 o
  -2  11  13        4.75        1.27     18.67 o
  -1  11  13     1263.60     1297.55     27.50 o
   0  11  13      278.74      260.84     20.85 o
   1  11  13     2017.40     1932.64     62.31 o
   2  11  13       52.80       68.95     19.37 o
   3  11  13       53.38       62.87     20.33 o
   4  11  13     2431.74     2598.79     45.60 o
   5  11  13       69.69       99.03     27.40 o
   6  11  13       44.30       36.58     31.78 o
  -7  12  13      256.76      249.49     27.76 o
  -6  12  13      187.47      204.29     32.28 o
  -5  12  13       77.94       94.28     30.55 o
  -4  12  13      323.41      339.37     32.14 o
  -3  12  13      105.74      130.00     22.60 o
  -2  12  13     1420.48     1394.04     32.44 o
  -1  12  13       90.12       65.93     19.99 o
   0  12  13      101.72       67.74     19.86 o
   1  12  13        2.57       22.02     20.12 o
   2  12  13      450.13      416.29     23.40 o
   3  12  13      194.49      217.34     23.07 o
   4  12  13      364.40      356.14     30.03 o
   5  12  13      841.68      865.44     36.00 o
  -6  13  13      819.64      917.37     42.32 o
  -5  13  13        5.21        7.47     30.56 o
  -4  13  13      124.76       66.92     44.24 o
  -3  13  13       49.64       39.41     23.31 o
  -2  13  13       10.87       40.04     23.71 o
  -1  13  13     1765.68     1773.45     37.21 o
   0  13  13      269.04      266.32     23.01 o
   1  13  13     2448.68     2523.17     42.46 o
   2  13  13      347.06      417.67     25.04 o
   3  13  13     1997.65     2227.86     37.85 o
   4  13  13      233.36      270.34     36.50 o
  -5  14  13      388.70      500.77     38.28 o
  -4  14  13      116.48       87.65     32.60 o
  -3  14  13      286.27      270.35     26.63 o
  -2  14  13       48.53       91.68     26.86 o
  -1  14  13       71.92       76.81     26.09 o
   0  14  13      236.13      235.93     30.48 o
   1  14  13      489.00      445.53     30.58 o
   2  14  13     1544.50     1609.89     34.41 o
   3  14  13      555.91      542.88     27.53 o
  -4  15  13      152.46      187.64     34.54 o
  -3  15  13     1728.53     1807.60     40.09 o
  -2  15  13      118.13       86.70     27.53 o
  -1  15  13      225.14      224.64     29.19 o
   0  15  13      549.88      593.28     32.57 o
   1  15  13        6.48       -7.50     27.06 o
   2  15  13       92.12      110.02     30.11 o
  -2  16  13      160.40      117.92     31.35 o
  -1  16  13      124.62       85.20     29.43 o
   0  16  13       11.48       25.85     30.75 o
   1  16  13        7.99      -12.33     29.72 o
  -8   0  14      488.78      431.84     46.23 o
  -6   0  14     1036.28     1054.51     54.79 o
  -4   0  14     2144.56     2312.63    225.52 o
  -2   0  14      624.93      586.31     17.83 o
   0   0  14     2980.35     2959.68     23.48 o
   2   0  14      905.39      884.80     27.67 o
   4   0  14     1566.95     1562.21    101.55 o
   6   0  14      750.67      845.52     35.74 o
  -9   1  14       55.38       95.16     24.52 o
  -8   1  14      455.72      490.22     30.67 o
  -7   1  14      376.23      422.08     29.42 o
  -6   1  14     1823.46     1968.63     64.58 o
  -5   1  14     1007.47     1004.92     22.62 o
  -4   1  14      640.28      636.34     17.83 o
  -3   1  14      997.49      974.55     19.29 o
  -2   1  14        1.66        3.13      9.47 o
  -1   1  14       11.27       33.72      8.68 o
   0   1  14      151.00      150.48      8.27 o
   1   1  14        2.43        4.83     11.22 o
   2   1  14     1684.56     1659.04     21.10 o
   3   1  14      164.64      159.17     18.51 o
   4   1  14       88.48      141.91     29.31 o
   5   1  14      191.28      184.10     30.15 o
   6   1  14      651.28      581.52     24.33 o
   7   1  14      502.47      567.48     24.88 o
  -9   2  14       26.55       55.74     27.05 o
  -8   2  14      880.29     1006.79     34.45 o
  -7   2  14      233.73      144.97     24.26 o
  -6   2  14      230.62      188.30     30.39 o
  -5   2  14        2.24       -3.01     13.16 o
  -4   2  14      785.54      808.06     17.92 o
  -3   2  14     1624.73     1606.70     21.98 o
  -2   2  14     2358.75     2383.21     19.35 o
  -1   2  14        2.77       11.97      8.46 o
   0   2  14     5754.56     5533.58     27.78 o
   1   2  14       20.13       -4.37     10.27 o
   2   2  14     6035.87     5858.84     62.07 o
   3   2  14       24.97       20.87     17.50 o
   4   2  14      854.58      811.25     35.78 o
   5   2  14       68.42       38.92     28.63 o
   6   2  14       32.33       18.23     19.90 o
   7   2  14      744.36      712.86     30.12 o
  -9   3  14      153.18      119.72     28.55 o
  -8   3  14     1591.86     1606.99     46.87 o
  -7   3  14      378.28      357.80     26.23 o
  -6   3  14      179.60      136.86     16.49 o
  -5   3  14       83.09       70.84     14.35 o
  -4   3  14     1868.52     1902.78     23.63 o
  -3   3  14       82.74       63.95     16.80 o
  -2   3  14      557.38      570.13     14.82 o
  -1   3  14        2.02        3.60     10.95 o
   0   3  14     1346.21     1294.94     16.42 o
   1   3  14       93.35       80.50     10.80 o
   2   3  14      180.69      174.13     14.82 o
   3   3  14     1524.92     1531.78     41.83 o
   4   3  14     1484.61     1452.32     41.82 o
   5   3  14       92.49       67.50     29.57 o
   6   3  14       35.72       11.70     20.12 o
   7   3  14      794.54      764.56     26.62 o
  -9   4  14        3.39        7.42     27.45 o
  -8   4  14      145.97      130.57     32.25 o
  -7   4  14      192.04      229.06     20.02 o
  -6   4  14     2780.18     2780.69     31.29 o
  -5   4  14      990.64      962.11     46.74 o
  -4   4  14       24.19       44.35     13.94 o
  -3   4  14       63.80       58.52     17.01 o
  -2   4  14      540.73      528.00     14.20 o
  -1   4  14      100.01       89.65     11.63 o
   0   4  14     4357.25     4381.93     34.89 o
   1   4  14       39.84       47.05     10.67 o
   2   4  14     5792.30     5595.60     61.65 o
   3   4  14      600.88      634.91     45.83 o
   4   4  14     4792.98     4766.48     94.23 o
   5   4  14     1238.99     1312.44     70.70 o
   6   4  14      376.28      424.93     56.16 o
   7   4  14        2.67       19.37     20.59 o
  -9   5  14      209.10      243.31     30.34 o
  -8   5  14     1855.51     1862.63     41.66 o
  -7   5  14      296.10      289.91     21.18 o
  -6   5  14     3466.53     3494.51     41.63 o
  -5   5  14      305.77      272.08     20.18 o
  -4   5  14     2120.93     2181.40     26.45 o
  -3   5  14      363.86      336.72     16.95 o
  -2   5  14       37.79       24.86     11.81 o
  -1   5  14     8912.52     8853.57     74.56 o
   0   5  14       50.12       53.46     14.00 o
   1   5  14       61.29       63.26     12.54 o
   2   5  14      563.40      562.27     25.03 o
   3   5  14     1245.67     1273.63     38.50 o
   4   5  14     1478.51     1577.05     42.97 o
   5   5  14      584.42      629.16     35.79 o
   6   5  14      572.45      556.95     38.06 o
   7   5  14      815.11      814.36     27.65 o
  -9   6  14       51.22       49.74     34.23 o
  -8   6  14      115.44       80.14     22.55 o
  -7   6  14       51.88       39.96     19.51 o
  -6   6  14      828.04      795.49     26.57 o
  -5   6  14       64.40       47.82     17.19 o
  -4   6  14      302.25      306.98     17.85 o
  -3   6  14      971.56     1044.30     21.74 o
  -2   6  14      694.64      648.34     19.53 o
  -1   6  14        2.90       14.15     11.35 o
   0   6  14     5951.47     5576.77     49.43 o
   1   6  14      464.56      442.15     18.84 o
   2   6  14     1708.45     1705.35     60.13 o
   3   6  14       15.70       10.35     28.63 o
   4   6  14      931.81      885.53     37.29 o
   5   6  14       18.28       12.17     30.18 o
   6   6  14      396.90      428.07     36.87 o
   7   6  14       64.10       54.44     20.70 o
  -8   7  14       69.73       73.40     21.07 o
  -7   7  14      133.75      153.00     21.11 o
  -6   7  14     1191.31     1130.60     42.74 o
  -5   7  14      348.03      358.36     19.53 o
  -4   7  14     1770.29     1777.47     26.38 o
  -3   7  14       90.19       99.83     16.85 o
  -2   7  14       76.61       79.64     12.32 o
  -1   7  14     5451.20     5372.05     64.77 o
   0   7  14      331.56      366.23     18.97 o
   1   7  14        2.27       12.05     16.86 o
   2   7  14       27.79       28.37     16.52 o
   3   7  14        0.38       -9.18     25.30 o
   4   7  14      199.03      239.51     31.19 o
   5   7  14       20.53       31.48     32.59 o
   6   7  14       12.10        7.33     31.26 o
  -8   8  14      504.88      578.53     25.54 o
  -7   8  14       23.30       17.16     20.15 o
  -6   8  14      755.07      713.60     32.42 o
  -5   8  14      873.91      895.50     32.34 o
  -4   8  14     1660.71     1676.55     24.03 o
  -3   8  14     4275.93     4251.95     38.73 o
  -2   8  14     3214.57     3084.42     46.19 o
  -1   8  14      597.43      642.09     21.97 o
   0   8  14     1365.31     1368.75     26.76 o
   1   8  14     3408.41     3182.66     34.17 o
   2   8  14      681.27      707.60     22.28 o
   3   8  14       74.06       90.29     23.16 o
   4   8  14     1401.59     1368.18     34.23 o
   5   8  14     2034.01     2179.42     96.86 o
   6   8  14      382.79      385.12     36.37 o
  -8   9  14     2058.64     2108.02     36.65 o
  -7   9  14       42.47       49.90     20.45 o
  -6   9  14      820.77      822.74     29.33 o
  -5   9  14       87.66       92.28     27.60 o
  -4   9  14       65.26       71.51     17.41 o
  -3   9  14      989.57     1096.14     37.49 o
  -2   9  14       83.93       63.84     18.07 o
  -1   9  14      684.97      712.74     23.01 o
   0   9  14     1047.84     1100.97     25.50 o
   1   9  14      586.67      639.95     22.70 o
   2   9  14      358.67      326.98     20.85 o
   3   9  14        9.48       12.63     23.60 o
   4   9  14      151.82      178.55     37.51 o
   5   9  14        1.30       28.85     25.83 o
   6   9  14       47.86       88.27     70.72 o
  -7  10  14        0.11      -19.24     25.24 o
  -6  10  14      905.88      913.02     48.68 o
  -5  10  14      237.45      201.84     33.99 o
  -4  10  14       11.54        7.73     26.15 o
  -3  10  14       59.62       64.56     18.38 o
  -2  10  14      198.18      193.66     19.73 o
  -1  10  14        1.22       -7.37     18.63 o
   0  10  14     2731.96     2652.06     34.38 o
   1  10  14      541.14      586.35     23.20 o
   2  10  14     1590.08     1705.10     29.84 o
   3  10  14        2.73       -1.22     24.58 o
   4  10  14      207.76      220.34     36.20 o
   5  10  14      162.82      204.10     28.48 o
  -7  11  14      189.40      198.86     27.78 o
  -6  11  14      497.25      512.46     36.69 o
  -5  11  14       45.91       48.66     29.21 o
  -4  11  14      501.19      456.49     33.21 o
  -3  11  14       46.83       62.52     21.66 o
  -2  11  14      960.98      987.35     25.85 o
  -1  11  14      364.63      353.79     21.69 o
   0  11  14      146.53      143.47     20.29 o
   1  11  14      669.51      675.88     37.28 o
   2  11  14        1.96       19.40     20.04 o
   3  11  14      575.14      549.21     31.21 o
   4  11  14       15.63       20.29     26.49 o
   5  11  14      890.67      960.05     37.08 o
  -6  12  14      296.26      300.19     35.92 o
  -5  12  14      215.44      318.01     44.54 o
  -4  12  14     1092.14     1160.52     41.62 o
  -3  12  14      527.91      557.21     27.39 o
  -2  12  14     1112.26     1169.71     31.68 o
  -1  12  14       25.87       26.47     19.95 o
   0  12  14      879.89      827.01     26.19 o
   1  12  14       13.13        2.89     20.91 o
   2  12  14      321.94      325.07     24.18 o
   3  12  14      979.48      945.58     34.88 o
   4  12  14      723.04      757.53     35.07 o
  -5  13  14      156.65      136.30     33.02 o
  -4  13  14      433.89      477.43     35.65 o
  -3  13  14      543.41      495.29     28.37 o
  -2  13  14      601.31      602.64     29.94 o
  -1  13  14       97.01      124.18     25.60 o
   0  13  14        1.55       -8.42     21.30 o
   1  13  14      322.15      305.29     24.35 o
   2  13  14      607.83      575.60     26.65 o
   3  13  14       56.95       45.58     27.78 o
  -4  14  14      500.22      563.75     40.38 o
  -3  14  14      110.01      104.88     25.45 o
  -2  14  14      613.71      637.29     30.25 o
  -1  14  14      794.58      794.48     31.87 o
   0  14  14       92.31      113.32     26.07 o
   1  14  14      492.36      478.99     26.48 o
   2  14  14      257.50      255.67     25.10 o
  -3  15  14       13.45       -4.42     32.68 o
  -2  15  14     1450.70     1568.55     39.68 o
  -1  15  14      550.44      625.36     32.87 o
   0  15  14      736.65      801.61     41.74 o
   1  15  14       67.92       43.90     28.92 o
  -9   0  15      151.61      197.75     39.58 o
  -7   0  15      133.08      155.14     31.71 o
  -5   0  15     1903.68     2055.73     38.28 o
  -3   0  15     7302.59     7245.81    114.71 o
  -1   0  15     1169.28     1272.88     23.26 o
   1   0  15       97.30      172.85     37.33 o
   3   0  15     1596.99     1615.50     57.40 o
   5   0  15       67.87       85.10     42.25 o
   7   0  15      368.55      407.64     34.75 o
  -9   1  15      321.95      336.69     40.57 o
  -8   1  15       21.99       47.74     28.01 o
  -7   1  15      945.97     1030.55     28.66 o
  -6   1  15      528.69      516.38     43.68 o
  -5   1  15      484.34      519.84     19.39 o
  -4   1  15     2381.37     2392.40     28.88 o
  -3   1  15     1156.66     1131.90     28.33 o
  -2   1  15     2722.47     2719.17     39.11 o
  -1   1  15     1133.59     1135.18     23.87 o
   0   1  15      663.29      626.66     13.60 o
   1   1  15     1863.61     1832.77     26.01 o
   2   1  15      433.41      412.11     18.77 o
   3   1  15     1340.83     1316.56     39.83 o
   4   1  15       11.35        0.26     29.12 o
   5   1  15     1852.84     1820.68     46.95 o
   6   1  15       77.69      112.51     31.25 o
   7   1  15       50.82       86.05     21.74 o
  -9   2  15      113.18      117.38     30.60 o
  -8   2  15       97.15       65.49     27.39 o
  -7   2  15     1626.13     1593.61     37.00 o
  -6   2  15        9.24        0.93     40.36 o
  -5   2  15     7676.64     7508.21     59.56 o
  -4   2  15     2277.09     2224.62     33.01 o
  -3   2  15       99.17      102.45     12.95 o
  -2   2  15       53.60       25.15     14.51 o
  -1   2  15      235.85      258.35     17.54 o
   0   2  15     2123.08     2109.47     18.41 o
   1   2  15      225.69      223.23     14.46 o
   2   2  15       28.05       18.12     15.08 o
   3   2  15       14.81        3.07     29.01 o
   4   2  15      951.34      819.93     56.93 o
   5   2  15     1929.61     2117.15     49.73 o
   6   2  15      249.76      255.62     52.41 o
   7   2  15        0.87      -21.85     21.85 o
  -9   3  15        0.89        2.58     30.01 o
  -8   3  15       56.68       32.05     30.18 o
  -7   3  15      150.53      128.62     25.55 o
  -6   3  15        4.39      -19.92     27.86 o
  -5   3  15     1833.32     1741.18     42.32 o
  -4   3  15      812.00      735.54     20.22 o
  -3   3  15      600.29      559.82     23.58 o
  -2   3  15      371.06      361.49     16.80 o
  -1   3  15      288.01      284.45     18.92 o
   0   3  15      232.69      223.40     13.84 o
   1   3  15     3825.84     3714.62     29.67 o
   2   3  15      112.50       64.16     37.20 o
   3   3  15      735.89      723.21     36.37 o
   4   3  15      227.87      208.37     31.60 o
   5   3  15     3480.00     3700.02     60.58 o
   6   3  15       85.57       42.19     32.97 o
   7   3  15      760.84      760.24     43.12 o
  -9   4  15      297.21      315.78     39.81 o
  -8   4  15      264.54      274.65     28.89 o
  -7   4  15      635.86      587.45     30.57 o
  -6   4  15       18.63        5.28     19.65 o
  -5   4  15     6241.74     6287.22     49.13 o
  -4   4  15      194.98      145.78     17.03 o
  -3   4  15     1959.93     1931.09     42.71 o
  -2   4  15     1200.56     1136.36     21.80 o
  -1   4  15      421.82      386.18     14.05 o
   0   4  15      275.11      260.76     13.00 o
   1   4  15     1562.85     1451.47     24.46 o
   2   4  15      967.18      956.58     41.85 o
   3   4  15      159.05      139.87     30.12 o
   4   4  15       20.07        6.85     29.00 o
   5   4  15      637.21      718.70     77.94 o
   6   4  15      180.46      159.72     34.11 o
   7   4  15      120.99      165.46     36.95 o
  -8   5  15      229.29      193.58     38.11 o
  -7   5  15      162.63      166.45     39.78 o
  -6   5  15       70.29       67.34     17.34 o
  -5   5  15      976.93      943.58     35.40 o
  -4   5  15      127.70      149.76     15.73 o
  -3   5  15      172.46      167.14     16.87 o
  -2   5  15        1.68        1.65     15.50 o
  -1   5  15      517.12      497.34     14.80 o
   0   5  15      692.25      651.92     15.45 o
   1   5  15     1010.60     1055.42     23.21 o
   2   5  15      499.22      465.72     30.81 o
   3   5  15     5175.58     5295.22     69.75 o
   4   5  15      453.32      499.97     50.07 o
   5   5  15      842.17      824.71     41.35 o
   6   5  15      561.94      530.89     37.63 o
  -8   6  15      412.43      410.17     31.01 o
  -7   6  15     1880.92     1841.67     55.30 o
  -6   6  15      508.58      554.69     29.21 o
  -5   6  15      811.13      783.82     22.28 o
  -4   6  15      665.36      619.70     29.01 o
  -3   6  15     1088.05     1067.22     29.75 o
  -2   6  15      433.22      402.83     19.20 o
  -1   6  15      575.16      592.39     15.46 o
   0   6  15     4150.74     4164.58     45.52 o
   1   6  15      981.91     1092.69     25.39 o
   2   6  15     1006.04      925.67     29.66 o
   3   6  15      106.27      186.33     24.18 o
   4   6  15        0.11       -6.10     30.51 o
   5   6  15       83.34      123.52     33.48 o
   6   6  15       35.49       18.65     32.86 o
  -8   7  15       16.11       37.93     37.24 o
  -7   7  15      849.53      837.55     29.73 o
  -6   7  15     1044.27      952.45     29.47 o
  -5   7  15     1444.27     1456.90     28.80 o
  -4   7  15       25.09       14.99     16.85 o
  -3   7  15       30.77       23.05     16.79 o
  -2   7  15     1727.03     1732.83     27.28 o
  -1   7  15       87.25       84.96     17.85 o
   0   7  15     1277.18     1443.86     26.64 o
   1   7  15     2636.79     2881.80     43.09 o
   2   7  15      195.23      179.34     27.84 o
   3   7  15     3032.57     2903.48     51.10 o
   4   7  15      121.94      109.95     33.18 o
   5   7  15     2415.23     2604.41     55.06 o
   6   7  15       73.96       57.30     35.65 o
  -8   8  15       17.15       23.02     22.17 o
  -7   8  15       59.47       58.79     21.35 o
  -6   8  15       38.73       43.59     22.61 o
  -5   8  15     3787.19     3990.31     46.11 o
  -4   8  15       65.05       63.32     17.45 o
  -3   8  15      821.01      840.65     23.12 o
  -2   8  15     1717.36     1777.10     44.99 o
  -1   8  15      591.71      669.82     22.52 o
   0   8  15      303.69      286.15     22.11 o
   1   8  15       30.16       53.25     18.00 o
   2   8  15        3.31       12.78     23.12 o
   3   8  15        1.23       15.70     24.19 o
   4   8  15       46.97       57.66     29.23 o
   5   8  15      421.85      522.62     39.31 o
   6   8  15       32.34       18.22     35.96 o
  -7   9  15        0.21       -8.80     24.50 o
  -6   9  15      131.82      112.53     29.76 o
  -5   9  15       39.78       26.38     27.96 o
  -4   9  15      118.12      112.03     21.48 o
  -3   9  15     1571.01     1568.81     27.90 o
  -2   9  15       50.66       70.23     22.15 o
  -1   9  15     6040.15     6238.84     46.96 o
   0   9  15      133.73      142.12     19.34 o
   1   9  15      387.81      398.05     21.63 o
   2   9  15      269.03      285.48     26.12 o
   3   9  15      291.73      300.25     28.20 o
   4   9  15       10.43        9.10     25.33 o
   5   9  15      936.39      921.36     42.76 o
  -7  10  15     2162.04     2092.99     42.24 o
  -6  10  15      211.02      194.88     31.97 o
  -5  10  15      394.62      369.49     33.04 o
  -4  10  15       96.50       69.00     28.56 o
  -3  10  15     1145.41     1202.72     26.85 o
  -2  10  15       15.64       16.96     18.78 o
  -1  10  15      178.61      177.46     19.71 o
   0  10  15      648.41      660.22     24.03 o
   1  10  15      543.36      500.08     23.34 o
   2  10  15      693.37      728.89     41.08 o
   3  10  15      657.50      706.33     32.45 o
   4  10  15      159.77      155.13     34.35 o
   5  10  15        0.74       23.85     32.57 o
  -6  11  15      433.44      502.67     37.35 o
  -5  11  15     1336.57     1183.38     41.71 o
  -4  11  15      100.68       90.80     29.85 o
  -3  11  15      241.60      268.89     21.60 o
  -2  11  15      274.25      279.39     21.84 o
  -1  11  15      100.44       78.90     19.87 o
   0  11  15       76.07       86.45     20.07 o
   1  11  15       21.42        7.34     20.69 o
   2  11  15       11.22      -19.53     26.44 o
   3  11  15      921.26      978.43     34.97 o
   4  11  15       92.46      125.87     29.95 o
  -5  12  15        7.67      -16.81     30.27 o
  -4  12  15      254.64      223.29     32.98 o
  -3  12  15       25.92       13.98     23.42 o
  -2  12  15        2.57      -21.04     21.04 o
  -1  12  15      768.88      785.88     27.13 o
   0  12  15     1063.77     1127.44     29.39 o
   1  12  15      214.25      216.30     23.31 o
   2  12  15        0.66        0.57     21.85 o
   3  12  15      468.76      440.60     32.73 o
  -5  13  15      139.33      144.17     33.68 o
  -4  13  15      305.87      344.32     35.35 o
  -3  13  15       25.20       29.61     30.17 o
  -2  13  15       21.80       61.97     24.81 o
  -1  13  15      676.43      687.78     26.44 o
   0  13  15        1.34       -9.97     21.90 o
   1  13  15     1478.50     1557.14     33.55 o
   2  13  15       11.64       -7.98     22.92 o
  -3  14  15      680.88      764.20     41.15 o
  -2  14  15        1.81       13.78     29.82 o
  -1  14  15      164.05      214.69     27.76 o
   0  14  15      904.95      915.59     29.40 o
   1  14  15       83.68       90.61     26.67 o
  -8   0  16        2.29       33.89     34.36 o
  -6   0  16      596.29      554.19     49.45 o
  -4   0  16       10.59       48.17     54.94 o
  -2   0  16      665.95      567.70     30.07 o
   0   0  16       54.86       98.31     21.09 o
   2   0  16        3.68       11.86     35.86 o
   4   0  16     1196.67     1136.39     57.47 o
   6   0  16     1557.46     1475.35     66.43 o
  -8   1  16      499.46      536.38     35.64 o
  -7   1  16        7.82       18.15     35.75 o
  -6   1  16      395.41      441.53     34.53 o
  -5   1  16      902.25      832.07     32.09 o
  -4   1  16       25.02       48.83     19.29 o
  -3   1  16     2067.63     2008.17     31.93 o
  -2   1  16     6492.83     6352.50     42.47 o
  -1   1  16       29.40       59.30     17.73 o
   0   1  16     4358.94     4318.57     60.17 o
   1   1  16     1445.20     1451.42     29.23 o
   2   1  16       15.66       46.47     26.70 o
   3   1  16       36.90       65.64     46.69 o
   4   1  16      709.97      801.54     37.32 o
   5   1  16      514.89      585.81     36.97 o
   6   1  16     1794.00     2103.74     51.94 o
  -8   2  16     1476.91     1617.86     51.18 o
  -7   2  16       93.73       43.68     27.10 o
  -6   2  16      127.98      142.75     44.83 o
  -5   2  16       44.97       34.28     23.55 o
  -4   2  16      506.57      493.47     32.25 o
  -3   2  16       16.37      -13.02     20.97 o
  -2   2  16     1285.46     1214.01     33.41 o
  -1   2  16      119.06      131.56     20.31 o
   0   2  16      259.43      240.38     24.31 o
   1   2  16      449.74      415.36     23.39 o
   2   2  16      727.66      749.87     78.64 o
   3   2  16      489.45      509.40     34.68 o
   4   2  16      649.67      625.07     37.73 o
   5   2  16       88.27       50.93     49.44 o
   6   2  16     2325.11     2266.12     54.16 o
  -8   3  16      456.24      466.11     32.12 o
  -7   3  16      109.79       65.09     34.16 o
  -6   3  16     4011.92     4066.09     86.16 o
  -5   3  16        2.11      -15.00     23.95 o
  -4   3  16      475.14      468.10     32.47 o
  -3   3  16       93.53      107.42     17.09 o
  -2   3  16     2637.01     2589.78     28.81 o
  -1   3  16       24.63       16.56     16.70 o
   0   3  16     5273.65     5239.14     38.72 o
   1   3  16      737.55      702.46     26.04 o
   2   3  16      211.07      162.57     22.33 o
   3   3  16      791.17      806.20     42.78 o
   4   3  16      345.90      483.96     37.23 o
   5   3  16      162.55      120.23     35.14 o
   6   3  16      778.03      788.01     43.19 o
  -8   4  16        6.29       16.08     28.38 o
  -7   4  16      120.09       78.94     32.63 o
  -6   4  16      564.88      493.29     35.02 o
  -5   4  16       91.76       79.21     25.32 o
  -4   4  16       47.56       13.16     16.07 o
  -3   4  16      119.80      160.79     16.41 o
  -2   4  16      241.99      237.43     17.57 o
  -1   4  16     1604.71     1518.78     25.53 o
   0   4  16       85.22       69.75     14.03 o
   1   4  16       12.48       -5.20     21.69 o
   2   4  16      244.42      182.83     23.54 o
   3   4  16       13.90       13.07     29.06 o
   4   4  16     5841.37     5843.00     72.99 o
   5   4  16        6.19       -0.93     32.21 o
   6   4  16     1550.52     1472.75     49.91 o
  -8   5  16     1334.05     1372.89     40.70 o
  -7   5  16      713.69      718.36     39.60 o
  -6   5  16      356.87      313.26     27.41 o
  -5   5  16      290.10      265.96     21.37 o
  -4   5  16     3133.22     3204.99     45.74 o
  -3   5  16        4.58      -15.95     15.95 o
  -2   5  16     3814.78     3732.71     35.59 o
  -1   5  16      161.41      153.91     17.61 o
   0   5  16     1843.03     1759.99     32.10 o
   1   5  16      559.95      565.46     26.87 o
   2   5  16       26.00       27.33     22.34 o
   3   5  16       21.13       25.62     29.80 o
   4   5  16     1374.29     1357.10     47.00 o
   5   5  16       46.23       47.40     33.52 o
   6   5  16      973.73     1070.52     47.70 o
  -8   6  16      146.47      126.33     36.57 o
  -7   6  16      178.84      218.70     61.53 o
  -6   6  16      104.96      128.47     23.56 o
  -5   6  16      171.16      171.40     20.68 o
  -4   6  16        0.03       -4.45     16.10 o
  -3   6  16      175.41      155.64     17.85 o
  -2   6  16       56.99       36.34     17.15 o
  -1   6  16      570.65      563.13     21.24 o
   0   6  16       97.09      109.77     17.98 o
   1   6  16     2535.48     2494.33     50.89 o
   2   6  16       42.01       31.99     22.51 o
   3   6  16      588.36      598.70     29.31 o
   4   6  16      115.35       96.64     34.48 o
   5   6  16        3.51      -28.90     34.00 o
  -7   7  16      141.05      154.68     32.36 o
  -6   7  16     1624.03     1671.16     35.29 o
  -5   7  16       33.44       14.09     18.43 o
  -4   7  16     2633.15     2592.66     45.15 o
  -3   7  16        1.24       -6.40     17.29 o
  -2   7  16     1848.46     1882.09     28.95 o
  -1   7  16       28.40       19.57     17.73 o
   0   7  16     2682.84     2594.85     32.93 o
   1   7  16      456.83      396.83     26.71 o
   2   7  16      558.34      468.79     28.70 o
   3   7  16        5.55       -1.26     25.11 o
   4   7  16      972.21      986.34     33.90 o
   5   7  16      213.63      194.12     36.47 o
  -7   8  16        1.40        4.39     24.77 o
  -6   8  16      682.47      728.22     29.09 o
  -5   8  16      410.71      488.79     26.55 o
  -4   8  16       54.18       60.26     22.71 o
  -3   8  16      980.45      936.94     30.19 o
  -2   8  16      415.07      355.72     20.49 o
  -1   8  16      667.41      607.99     22.76 o
   0   8  16     1263.41     1162.86     26.44 o
   1   8  16     2840.65     2892.63     61.43 o
   2   8  16      129.05      129.57     25.20 o
   3   8  16      163.81      199.76     28.03 o
   4   8  16      410.26      416.80     29.85 o
   5   8  16      189.45      206.69     30.21 o
  -7   9  16        1.31        8.89     29.85 o
  -6   9  16      766.96      685.67     37.12 o
  -5   9  16      428.42      503.15     33.70 o
  -4   9  16       33.55       33.43     21.70 o
  -3   9  16     1196.27     1177.47     30.06 o
  -2   9  16      733.26      701.13     23.60 o
  -1   9  16        0.38       21.06     18.59 o
   0   9  16     3484.71     3593.84     39.32 o
   1   9  16      204.78      247.77     21.17 o
   2   9  16     1256.78     1422.97     36.83 o
   3   9  16      190.80      170.48     27.25 o
   4   9  16       61.63       78.97     27.42 o
  -6  10  16      203.24      218.99     34.05 o
  -5  10  16      289.26      287.54     33.38 o
  -4  10  16       10.54      -22.97     28.99 o
  -3  10  16       29.72       32.65     19.77 o
  -2  10  16      598.51      597.19     24.42 o
  -1  10  16      185.83      159.47     20.70 o
   0  10  16       45.93       41.94     20.23 o
   1  10  16      222.51      264.14     23.72 o
   2  10  16      163.11      131.90     26.78 o
   3  10  16       57.56       34.58     27.01 o
   4  10  16      294.62      338.17     46.28 o
  -5  11  16        8.13       -2.27     31.51 o
  -4  11  16     2523.75     2533.24     52.39 o
  -3  11  16      130.17      146.29     20.84 o
  -2  11  16     1675.51     1622.91     31.07 o
  -1  11  16        1.36       41.33     21.02 o
   0  11  16      139.27      108.06     21.67 o
   1  11  16       86.39       96.07     21.61 o
   2  11  16       74.41       73.63     27.49 o
   3  11  16     1692.26     1763.77     57.69 o
  -4  12  16      184.00      216.49     34.45 o
  -3  12  16     1758.44     1826.35     38.14 o
  -2  12  16       76.64       53.59     25.04 o
  -1  12  16      679.70      649.91     30.36 o
   0  12  16      501.29      515.76     31.44 o
   1  12  16     1150.40     1122.58     30.14 o
   2  12  16      212.61      215.47     32.07 o
  -3  13  16       18.13       72.04     31.90 o
  -2  13  16     1236.22     1308.87     36.27 o
  -1  13  16       73.83       66.54     22.92 o
   0  13  16      559.71      586.43     27.22 o
   1  13  16      101.13      110.30     26.60 o
  -7   0  17     2206.77     2287.29     62.93 o
  -5   0  17       59.47        7.47     23.95 o
  -3   0  17      331.92      324.93     28.10 o
  -1   0  17     2923.20     3060.13     70.68 o
   1   0  17     4056.88     4033.33     50.93 o
   3   0  17     2222.64     2145.53     69.30 o
   5   0  17     1712.85     1869.05     71.19 o
  -8   1  17        2.93       23.28     43.27 o
  -7   1  17     1202.00     1314.74     57.54 o
  -6   1  17      985.42     1038.80     43.17 o
  -5   1  17     1790.96     1754.31     33.42 o
  -4   1  17       41.21       48.64     17.35 o
  -3   1  17      511.63      466.36     20.36 o
  -2   1  17       41.09       33.08     17.18 o
  -1   1  17      332.90      321.63     22.06 o
   0   1  17        1.27       33.94     21.53 o
   1   1  17      410.31      461.83     23.76 o
   2   1  17        8.62       23.01     27.26 o
   3   1  17      440.76      458.63     35.26 o
   4   1  17      403.81      386.57     35.09 o
   5   1  17       25.02       24.91     32.08 o
  -8   2  17       23.72       22.11     30.91 o
  -7   2  17      404.10      429.22     37.55 o
  -6   2  17       95.43      115.80     44.79 o
  -5   2  17      501.81      508.61     25.01 o
  -4   2  17      306.69      308.13     27.65 o
  -3   2  17     1599.46     1627.06     46.09 o
  -2   2  17        0.16       15.06     20.33 o
  -1   2  17     8319.56     8316.21     47.77 o
   0   2  17      105.09      106.02     20.76 o
   1   2  17     3179.01     3176.16     40.25 o
   2   2  17      138.02      150.09     30.55 o
   3   2  17     1152.81     1111.75     41.82 o
   4   2  17      110.51      114.85     36.39 o
   5   2  17      533.93      512.50     38.38 o
  -8   3  17       83.94       22.18     30.76 o
  -7   3  17      271.89      221.59     34.64 o
  -6   3  17       14.03      -26.00     50.57 o
  -5   3  17     1300.28     1286.93     65.87 o
  -4   3  17     1941.34     2018.14     33.01 o
  -3   3  17      831.74      908.10     37.55 o
  -2   3  17        8.96       19.11     15.11 o
  -1   3  17       40.41       65.12     17.90 o
   0   3  17       21.40      -14.69     20.48 o
   1   3  17      200.15      179.89     22.44 o
   2   3  17      204.10      220.99     23.19 o
   3   3  17        0.31        2.14     31.64 o
   4   3  17       99.39       11.61     33.60 o
   5   3  17      274.97      180.14     49.48 o
  -8   4  17        0.33      -30.77     30.77 o
  -7   4  17      710.50      580.97     39.03 o
  -6   4  17      335.35      245.21     34.91 o
  -5   4  17      595.85      578.15     90.18 o
  -4   4  17      695.51      702.87     24.36 o
  -3   4  17      925.38      869.27     33.50 o
  -2   4  17      149.21      176.67     22.66 o
  -1   4  17     1767.78     1714.68     27.28 o
   0   4  17      240.39      186.45     22.95 o
   1   4  17       59.07       32.97     21.28 o
   2   4  17       53.13       46.75     22.75 o
   3   4  17      551.87      561.92     38.92 o
   4   4  17      228.64      203.27     35.23 o
   5   4  17     1210.95     1327.30     48.39 o
  -7   5  17     1263.79     1259.22     49.12 o
  -6   5  17        9.82      -30.97     31.02 o
  -5   5  17      321.05      334.11     32.37 o
  -4   5  17     1341.22     1393.70     25.41 o
  -3   5  17      335.83      313.27     18.75 o
  -2   5  17        8.62        6.39     16.76 o
  -1   5  17      995.10     1009.38     23.61 o
   0   5  17       88.79       71.25     22.41 o
   1   5  17      589.14      596.33     31.42 o
   2   5  17       24.40        6.64     24.00 o
   3   5  17        0.37       26.70     25.58 o
   4   5  17        9.60       -4.30     32.22 o
   5   5  17      235.48      208.72     39.19 o
  -7   6  17      940.32     1079.59     50.65 o
  -6   6  17        1.10        5.43     29.58 o
  -5   6  17        8.06        6.77     26.78 o
  -4   6  17       83.55       82.03     17.53 o
  -3   6  17      166.50      161.53     18.66 o
  -2   6  17      571.22      606.67     21.76 o
  -1   6  17     2056.29     2152.59     30.63 o
   0   6  17       11.98       -2.14     22.01 o
   1   6  17     4321.38     4413.68     70.64 o
   2   6  17      134.13      131.11     25.73 o
   3   6  17     2362.44     2498.34     43.32 o
   4   6  17      231.07      252.24     29.21 o
   5   6  17      239.15      326.00     39.99 o
  -7   7  17       58.61      100.50     33.51 o
  -6   7  17      110.31      133.43     31.63 o
  -5   7  17      216.03      209.27     20.48 o
  -4   7  17       50.33       25.99     21.50 o
  -3   7  17      289.17      285.01     20.28 o
  -2   7  17       93.07       72.95     18.16 o
  -1   7  17      469.57      420.02     21.58 o
   0   7  17     1686.80     1560.30     29.05 o
   1   7  17     1286.28     1329.96     35.02 o
   2   7  17      731.18      715.63     31.87 o
   3   7  17     1350.95     1385.45     37.28 o
   4   7  17     1104.09     1150.23     36.89 o
  -6   8  17     1136.59     1182.02     33.93 o
  -5   8  17      111.05      120.30     23.04 o
  -4   8  17      287.52      295.90     24.41 o
  -3   8  17      636.53      718.51     24.15 o
  -2   8  17      268.99      277.15     20.55 o
  -1   8  17     1337.05     1292.38     27.60 o
   0   8  17       90.37      130.52     20.75 o
   1   8  17      397.71      443.61     32.31 o
   2   8  17      207.94      174.23     27.25 o
   3   8  17     2523.90     2661.67     45.91 o
   4   8  17     1255.11     1406.35     40.43 o
  -6   9  17      262.44      213.49     32.68 o
  -5   9  17      168.08      175.60     30.15 o
  -4   9  17        0.54        0.86     22.58 o
  -3   9  17       61.71       39.70     19.72 o
  -2   9  17     1762.32     1879.99     31.85 o
  -1   9  17      491.25      476.90     23.56 o
   0   9  17      131.47      143.49     21.28 o
   1   9  17       27.22       21.20     25.90 o
   2   9  17      800.35      847.20     33.53 o
   3   9  17     1226.60     1366.81     39.16 o
  -5  10  17      511.33      541.76     36.86 o
  -4  10  17      421.91      437.44     27.93 o
  -3  10  17       59.40       32.26     20.10 o
  -2  10  17       68.71       83.11     21.13 o
  -1  10  17     4297.64     4348.45     54.87 o
   0  10  17      229.50      294.55     23.01 o
   1  10  17      883.18      926.66     34.23 o
   2  10  17       80.94       96.20     28.81 o
   3  10  17      208.52      173.05     35.32 o
  -4  11  17     1473.20     1474.87     45.70 o
  -3  11  17       37.14       -4.12     21.36 o
  -2  11  17        7.24       43.67     21.44 o
  -1  11  17      762.07      774.45     27.00 o
   0  11  17      892.03      959.06     31.78 o
   1  11  17       22.02       29.42     28.00 o
   2  11  17        0.04      -17.52     33.09 o
  -3  12  17      192.92      170.41     33.55 o
  -2  12  17      313.67      376.17     25.71 o
  -1  12  17      135.10      144.02     23.80 o
   0  12  17      878.70      901.56     33.30 o
   1  12  17      384.26      421.06     37.38 o
  -6   0  18     3041.83     3205.02     82.80 o
  -4   0  18      230.54      219.60     26.78 o
  -2   0  18     1554.08     1508.12     51.69 o
   0   0  18     3025.28     3101.98     75.64 o
   2   0  18      174.05      123.60     43.90 o
   4   0  18      738.39      817.17     58.94 o
  -7   1  18        3.74       29.24     30.04 o
  -6   1  18      832.83      784.70     40.61 o
  -5   1  18       37.98       40.48     25.50 o
  -4   1  18       11.37        5.66     17.49 o
  -3   1  18      945.25      868.63     23.38 o
  -2   1  18      555.54      496.25     20.57 o
  -1   1  18      349.55      364.53     31.03 o
   0   1  18     1884.14     2094.79     46.74 o
   1   1  18      118.82       97.20     21.62 o
   2   1  18     2062.00     2099.49     49.79 o
   3   1  18       18.88       34.36     31.21 o
   4   1  18     1047.70     1148.41     48.19 o
   5   1  18       23.41       39.56     34.95 o
  -7   2  18       34.04       43.83     49.53 o
  -6   2  18     2542.40     2645.42     54.78 o
  -5   2  18      478.14      492.34     61.79 o
  -4   2  18      104.06      117.97     20.20 o
  -3   2  18      148.89      134.90     18.24 o
  -2   2  18      374.23      308.54     22.68 o
  -1   2  18      189.59      237.28     30.19 o
   0   2  18       12.37       14.52     21.05 o
   1   2  18      227.50      239.99     23.22 o
   2   2  18     1092.46     1164.08     39.91 o
   3   2  18      307.56      336.08     36.02 o
   4   2  18      443.16      524.97     38.47 o
   5   2  18       20.77       38.99     60.62 o
  -7   3  18      321.33      199.66     38.84 o
  -6   3  18      185.78      296.27    108.07 o
  -5   3  18      413.66      372.24     87.30 o
  -4   3  18     2990.18     2976.91     34.61 o
  -3   3  18      489.71      522.78     21.16 o
  -2   3  18       22.81       47.10     21.48 o
  -1   3  18      600.09      690.32     38.65 o
   0   3  18       10.97        2.30     20.94 o
   1   3  18      302.36      315.92     25.01 o
   2   3  18     5249.83     5451.83     89.10 o
   3   3  18      244.14      257.06     36.78 o
   4   3  18     1913.53     1987.03    104.58 o
  -7   4  18      209.82      195.97     78.98 o
  -6   4  18     1769.99     1774.01     70.04 o
  -5   4  18        1.25      -39.67     39.67 o
  -4   4  18     2893.07     3024.55     39.98 o
  -3   4  18       14.04       42.97     17.96 o
  -2   4  18     1203.67     1336.16     30.63 o
  -1   4  18       84.34       70.88     21.29 o
   0   4  18       64.75       51.63     22.52 o
   1   4  18      299.77      263.78     25.73 o
   2   4  18      111.51      110.18     28.70 o
   3   4  18      533.45      547.80     30.04 o
   4   4  18       55.40      107.14     37.98 o
  -7   5  18      119.76       94.67     80.04 o
  -6   5  18      372.40      423.15     54.11 o
  -5   5  18      170.89      177.56     27.99 o
  -4   5  18      190.56      158.48     22.23 o
  -3   5  18        0.08       14.87     20.04 o
  -2   5  18      952.19      909.11     24.21 o
  -1   5  18       24.38        6.96     18.23 o
   0   5  18      643.03      688.57     37.12 o
   1   5  18        6.38        8.65     24.35 o
   2   5  18        8.36       -7.53     28.46 o
   3   5  18      175.87      181.85     27.25 o
   4   5  18     2116.52     2309.44     58.47 o
  -6   6  18     1381.48     1444.06     44.94 o
  -5   6  18      135.12       95.48     28.38 o
  -4   6  18      351.95      380.38     30.68 o
  -3   6  18       87.81       84.22     19.19 o
  -2   6  18      635.16      674.77     28.93 o
  -1   6  18      409.54      396.61     21.83 o
   0   6  18      423.25      371.90     35.24 o
   1   6  18     1488.60     1606.26     37.73 o
   2   6  18      617.49      743.94     31.60 o
   3   6  18      569.93      575.22     32.17 o
   4   6  18        0.85       71.06     33.46 o
  -6   7  18      417.06      398.35     56.09 o
  -5   7  18      597.19      635.34     50.45 o
  -4   7  18      326.18      313.65     24.33 o
  -3   7  18      381.02      358.51     21.53 o
  -2   7  18       83.34       68.53     19.96 o
  -1   7  18      742.00      780.81     25.09 o
   0   7  18       29.33       23.03     25.04 o
   1   7  18       96.17      100.40     25.58 o
   2   7  18     2030.49     2137.20     42.28 o
   3   7  18      515.62      521.34     32.64 o
  -5   8  18      156.95      130.90     30.67 o
  -4   8  18     1477.14     1505.15     34.57 o
  -3   8  18      538.14      560.46     23.40 o
  -2   8  18       14.57       -7.70     19.67 o
  -1   8  18      443.84      448.33     23.47 o
   0   8  18      331.84      262.38     27.17 o
   1   8  18       18.72       22.86     26.25 o
   2   8  18      441.73      447.35     35.63 o
   3   8  18      876.26      890.36     45.56 o
  -5   9  18       66.04       52.70     30.45 o
  -4   9  18      338.54      340.06     26.85 o
  -3   9  18       36.70       36.38     20.19 o
  -2   9  18      704.95      743.94     26.20 o
  -1   9  18      814.81      858.45     27.12 o
   0   9  18     1787.30     1832.17     66.58 o
   1   9  18       29.29       30.48     27.29 o
   2   9  18     1295.43     1210.02     54.90 o
  -4  10  18       36.46       47.87     24.33 o
  -3  10  18      113.61      100.17     21.83 o
  -2  10  18       31.50       36.30     21.29 o
  -1  10  18      612.89      616.81     26.05 o
   0  10  18      144.18      151.54     28.98 o
   1  10  18     2359.20     2404.84     82.38 o
  -2  11  18      736.56      800.42     28.35 o
  -1  11  18       19.00       25.97     25.08 o
   0  11  18      296.08      294.92     35.94 o
  -5   0  19       14.42       -6.59     42.60 o
  -3   0  19      166.89       88.55     28.98 o
  -1   0  19      358.35      390.41     46.35 o
   1   0  19      383.92      302.34     48.09 o
   3   0  19     2929.91     3272.87     88.18 o
  -6   1  19     1014.18     1158.03     73.96 o
  -5   1  19      858.54      905.15     39.66 o
  -4   1  19       90.33       75.34     22.17 o
  -3   1  19     1056.30     1015.12     33.88 o
  -2   1  19      503.15      497.13     32.04 o
  -1   1  19     1376.17     1401.53     42.74 o
   0   1  19      455.26      463.78     34.58 o
   1   1  19      627.80      649.59     51.38 o
   2   1  19        2.19       13.88     46.02 o
   3   1  19      507.92      619.47     39.69 o
   4   1  19      151.36      200.34     56.75 o
  -6   2  19        5.68       11.30     79.63 o
  -5   2  19        3.37        5.96     28.65 o
  -4   2  19      114.99      112.34     19.47 o
  -3   2  19     1043.66      975.66     25.09 o
  -2   2  19      160.70      185.91     30.02 o
  -1   2  19      500.28      446.99     34.53 o
   0   2  19        0.16       -7.45     35.32 o
   1   2  19      413.84      379.62     51.77 o
   2   2  19       20.59       34.73     23.35 o
   3   2  19      287.01      247.64     59.34 o
   4   2  19        1.97        7.55     34.20 o
  -6   3  19       10.51      159.29     55.16 o
  -5   3  19       88.59      176.78     37.27 o
  -4   3  19      338.31      356.79     21.28 o
  -3   3  19     4128.81     4181.30     46.35 o
  -2   3  19       13.53       29.08     27.31 o
  -1   3  19     3299.09     3527.26     57.80 o
   0   3  19       26.13       54.62     43.98 o
   1   3  19      270.93      233.07     25.61 o
   2   3  19       49.53       61.39     23.86 o
   3   3  19      148.75      148.09     26.11 o
  -6   4  19        1.26      638.23     64.55 o
  -5   4  19      194.20      182.08     28.55 o
  -4   4  19      361.90      425.20     22.08 o
  -3   4  19       11.40       16.17     21.71 o
  -2   4  19      213.21      215.00     28.43 o
  -1   4  19        5.55       10.65     28.67 o
   0   4  19      225.25      225.04     25.44 o
   1   4  19       10.13       -7.97     28.56 o
   2   4  19      114.50       85.53     27.04 o
   3   4  19      484.25      497.19     32.15 o
  -6   5  19      946.56     1004.44     68.14 o
  -5   5  19      152.00      152.54     28.81 o
  -4   5  19      150.69      180.03     29.26 o
  -3   5  19     1699.40     1745.00     34.54 o
  -2   5  19      264.62      293.39     24.50 o
  -1   5  19     1437.54     1401.77     34.11 o
   0   5  19      150.02       97.65     25.20 o
   1   5  19      816.49      949.71     33.06 o
   2   5  19      330.94      246.79     28.48 o
   3   5  19      220.06      254.61     36.71 o
  -5   6  19      850.91      955.83     38.46 o
  -4   6  19       78.13       78.66     28.26 o
  -3   6  19      715.86      772.45     28.85 o
  -2   6  19        0.78        8.45     22.03 o
  -1   6  19      224.52      164.48     25.41 o
   0   6  19      819.69      820.62     32.14 o
   1   6  19      326.39      348.59     28.84 o
   2   6  19       14.38        8.80     26.99 o
   3   6  19     1045.61      901.66     36.92 o
  -5   7  19     1611.63     1671.46     45.58 o
  -4   7  19       86.39       95.75     29.92 o
  -3   7  19      815.85      759.82     29.61 o
  -2   7  19      105.95       99.68     21.01 o
  -1   7  19      221.24      214.74     25.87 o
   0   7  19      255.12      327.57     28.38 o
   1   7  19       87.28       56.69     26.55 o
   2   7  19        3.92       20.75     28.18 o
  -4   8  19      202.88      238.98     31.39 o
  -3   8  19        5.89       -4.52     20.60 o
  -2   8  19      294.17      274.80     22.77 o
  -1   8  19        2.83        1.42     25.14 o
   0   8  19      111.59       65.88     27.51 o
   1   8  19      118.70      124.83     28.58 o
  -3   9  19      874.62      902.28     27.92 o
  -2   9  19        0.79       13.98     21.53 o
  -1   9  19     1784.12     1896.19     41.16 o
   0   9  19       55.54       73.01     34.68 o
  -4   0  20      665.87      634.76     33.36 o
  -2   0  20     1015.94      972.86     55.43 o
   0   0  20      881.35     1095.02     61.03 o
   2   0  20     1567.22     1576.59     72.03 o
  -5   1  20      289.93      302.96     97.35 o
  -4   1  20        2.58      -14.98     26.85 o
  -3   1  20      735.40      840.30     35.56 o
  -2   1  20       17.68       -3.41     27.97 o
  -1   1  20      296.70      329.40     33.69 o
   0   1  20       52.64       72.46     32.04 o
   1   1  20      309.43      340.98     35.64 o
   2   1  20        0.37      -18.58     34.01 o
  -5   2  20        0.02      177.39     54.91 o
  -4   2  20       24.92       14.74     22.65 o
  -3   2  20        7.81       10.74     21.40 o
  -2   2  20     5105.19     5519.01     68.45 o
  -1   2  20      244.75      272.02     33.70 o
   0   2  20     1224.82     1252.07     51.66 o
   1   2  20       18.46       20.49     35.17 o
   2   2  20      665.22      694.82     41.53 o
  -5   3  20      403.96      645.87    282.14 o
  -4   3  20       82.75       71.78     19.97 o
  -3   3  20      148.85      183.40     23.75 o
  -2   3  20       11.09       20.63     28.72 o
  -1   3  20        5.28       37.56     30.76 o
   0   3  20       30.34       60.11     33.02 o
   1   3  20       67.81       88.00     33.63 o
   2   3  20      171.56      285.00     60.90 o
  -5   4  20      182.88      256.33     29.87 o
  -4   4  20      731.67      742.93     35.27 o
  -3   4  20       12.48       25.25     22.00 o
  -2   4  20     1847.03     1841.11     46.36 o
  -1   4  20      629.02      622.38     40.45 o
   0   4  20     1405.36     1408.86     46.17 o
   1   4  20        0.22       25.34     33.02 o
   2   4  20      508.81      562.56     31.80 o
  -4   5  20      103.39       99.25     30.22 o
  -3   5  20      292.57      385.12     29.38 o
  -2   5  20        0.04       12.87     29.57 o
  -1   5  20       40.29       71.91     42.83 o
   0   5  20      762.25      810.47     68.86 o
   1   5  20        6.22      -13.68     26.38 o
  -4   6  20      662.01      638.95     35.75 o
  -3   6  20        0.93       15.45     22.84 o
  -2   6  20     2300.23     2478.58     66.03 o
  -1   6  20      121.09      126.98     33.05 o
   0   6  20     2082.93     2261.26     43.52 o
   1   6  20       21.83       -4.48     30.46 o
  -3   7  20      347.84      432.02     27.24 o
  -2   7  20      366.89      385.03    117.34 o
  -1   7  20       43.51       66.84     31.28 o
   0   7  20       49.60       26.68     33.11 o
  -3   0  21      509.96      575.27     50.57 o
  -1   0  21       42.69       25.21     44.99 o
   1   0  21      188.31      138.39     52.59 o
  -4   1  21       38.71       32.53     35.46 o
  -3   1  21       96.90       98.84     29.40 o
  -2   1  21        2.69      -28.57     28.57 o
  -1   1  21       49.75        8.53     30.51 o
   0   1  21     1179.10     1277.66     46.78 o
   1   1  21     1371.02     1382.37     49.03 o
  -3   2  21       73.40      108.28     29.88 o
  -2   2  21      318.05      375.27     33.87 o
  -1   2  21      227.50      206.41     33.39 o
   0   2  21        1.60       -5.54     33.61 o
  -3   3  21      113.14       48.03     29.01 o
  -2   3  21      955.77     1042.40     40.32 o
  -1   3  21      360.62      375.70     35.50 o
   0   3  21      119.19       73.42     46.35 o
  -2   4  21      603.93      683.38     37.25 o
  -1   4  21      401.63      385.94     35.65 o
 
